# Supplementary material for: Micronucleus is not a potent inducer of the cGAS/STING pathway
Source: Life Sci Alliance. 2024 Feb 2;7(4):e202302424. doi: 10.26508/lsa.202302424 (PMC10837050; doi:10.26508/lsa.202302424)
Supplement: Supplementary file 1 [file LSA-2023-02424_SdataF1.xlsx]

## Sheet: Fig. 1B
	%mCitrine positive (D9)	%mCerulean3 positive (D9)
mock	0.0169479	0.0131817
sgF11	1.51837	0.520733
sgF21	2.95209	5.4545
sgF22	1.01374	2.42536
sgF23	0.251581	0.281179
sgF24	0.0678828	0.0158875
sgF25	1.13473	0.310234
sgF26	0.802343	0.271515
crF6	0.460209	1.18856
crF7	0.226005	0.175782
crF8	0.139262	0.300513
crF9	0.204313	0.122864
crF10	0.203084	0.155214
crF11	0.250765	0.206846
crF12	0.510492	0.157765
crF13	0.894004	0.252944
crF14	0.537153	0.344114

## Sheet: Fig. 1D
	mCitrine			mCerulean3
Translocation	3.33333	0	0	0	3.33333	0
Truncation	0	3.33333	3.33333	0	0	0
SCF	10	13.3333	33.3333	0	0	0
X-nonX	6.66667	3.33333	3.33333	0	0	0
Acentric fragments	16.6667	10	30	6.66667	0	3.33333
Loss	0	0	6.66667	0	3.33333	0
