# Supplementary material for: Micronucleus is not a potent inducer of the cGAS/STING pathway
Source: Life Sci Alliance. 2024 Feb 2;7(4):e202302424. doi: 10.26508/lsa.202302424 (PMC10837050; doi:10.26508/lsa.202302424)
Supplement: Supplementary file 2 [file LSA-2023-02424_SdataFS1.xlsx]

## Sheet: Fig. S1C
Parental	SIS2-3	SC29	SC33
0	30	20	10
0	23.3	6.66667	6.66667
	46.7

## Sheet: Fig. S1D
Parental	SC29	SC33
46	46	45
45	46	45
42	44	46
46	44	46
46	89	45
45	44	45
46	47	46
91	46	45
45	46	44
45	45	43
46	44	45
46	45	45
42	46	45
84	46	43
43	44	44
45	46	45
46	44	45
46	45	45
91	90	44
46	45	45
45	45	46
45	43	46
46	44	45
44	45	45
92	45	45
88	45	45
45	46	45
91	46	45
46	44	46
45	44	45
88	45	45
46	46	45
46	45	45
46	45	46
82	45	45
45	44	44
45	45	45
88	45	44
46	90	47
43	45	45
46	42	44
43	46	46
80	45	45
43	44	46
46	44	47
44	44	44
46	44	42
89	45	45
44	45	45
45	45	45
34	45	45
45	46	45
46	48	45
46	44	45
42	45	45
46	44	44
46	45	45
90	45	42
44	45	44
45	45	45

## Sheet: Fig. S1E
	AAVS1			mCitrine
XpSC33	1	1		0.408089	0.790704

## Sheet: Fig. S1H
Days post infection	sgF21-mCitrine-1	sgF21-mCerulean3-1	sgF21-mCitrine-2	sgF21-mCerulean3-2
0	0.0908993	0.053822	0.0492854	0.0471425
4	2.51407	7.06437	2.26811	6.47229
6	4.30958	14.466	4.65884	15.4335
8	3.35957	18.5194	3.3518	19.496
10	2.45061	17.1858	2.29773	17.774
12	2.06502	18.5752	1.78476	19.1159
14	1.94397	19.1749	1.65732	19.6698
16	1.76783	19.5727	1.53581	19.8218
18	1.30382	18.5197	1.30749	18.5613
Days post infection	sgF22-mCit	sgF22-mCer3
0	0.109262	0.160602
6	2.41239	3.19717
8	1.91604	4.01064
10	1.52353	4.7058
12	1.31749	4.90831
14	1.15227	6.15699
16	1.45609	5.21625
18	1.24655	5.22281
20	1.03241	5.52069
22	0.920619	6.87454
Days post infection	crF6-mCit	crF6-mCer3
0	0.109262	0.160602
6	1.02953	1.79461
8	0.828585	2.15118
10	0.717441	2.29877
12	0.620975	2.42756
14	0.473484	2.28222
16	0.553068	2.36241
18	0.392542	2.32949
20	0.348198	2.35842
22	0.253363	2.5843
Days post infection	crF8-mCit	crF8-mCer3
0	0.109262	0.160602
6	0.700969	0.832033
8	0.436642	0.864241
10	0.445812	0.865975
12	0.458672	0.854906
14	0.301512	0.93174
16	0.376073	0.890078
18	0.314646	0.856664
20	0.213051	0.812114
22	0.168941	0.904956
