# Supplementary material for: Micronucleus is not a potent inducer of the cGAS/STING pathway
Source: Life Sci Alliance. 2024 Feb 2;7(4):e202302424. doi: 10.26508/lsa.202302424 (PMC10837050; doi:10.26508/lsa.202302424)
Supplement: Supplementary file 3 [file LSA-2023-02424_SdataF2.xlsx]

## Sheet: C
raw number of cells						% of cells
		MN+	MN-				MN+	MN-
mCer3	1st	3	42		mCer3	1st	6.66667	93.3333
	2nd	7	109			2nd	6.03448	93.9655
mCit	1st	7	85		mCit	1st	7.6087	92.3913
	2nd	65	95			2nd	40.625	59.375

## Sheet: G
	Tax+Hesp / MN	Cas9-sgF21 MN	Cas9-sgF21 PN
	3.77358	62.8571	87.3239
	2.40964	63.5135	75
	4.10959	77.7778	92.3077
