# Supplementary material for: Micronucleus is not a potent inducer of the cGAS/STING pathway
Source: Life Sci Alliance. 2024 Feb 2;7(4):e202302424. doi: 10.26508/lsa.202302424 (PMC10837050; doi:10.26508/lsa.202302424)
Supplement: Supplementary file 4 [file LSA-2023-02424_SdataFS2.xlsx]

## Sheet: Fig. S2B
	dox-dependent ratio	%emiRFP670 w/ dox
1	353.92	10.3924
2	1320.1	14.5463
3	1181.67	1.31657
4	1570.3	11.7614
5	2459.23	5.46976
6	927.682	19.8258
7	458.429	67.3139
8	348.508	86.1568
9	7.00654	59.707
10	1930.19	59.5529
11	801.939	74.8507
12	2362.74	28.1493
13	2880.88	61.1919
14	493.435	34.8964
15	81.4565	15.9159
16	4079.18	58.1093
17	6862.26	59.1686
18	7.25733	80.3763
19	2448.6	17.3
20	2311.73	58.9853
21	981.913	24.1019
22	654.31	43.2237
23	890.866	19.5149

## Sheet: Fig. S2C
	Normal	Translocation on X	Fusion	RING	Acentric translocation	Loss
i10	93.3333	0	0	0	3.33333	3.33333
i13	96.6667	0	0	0	3.33333	0
i16	3.33333	90	0	3.33333	3.33333	0
i17	96.6667	0	0	0	3.33333	0
i20	90	3.33333	3.33333	0	3.33333	0

## Sheet: Fig. S2E
exp1	GFP-BFP+	GFP+BFP+
i10-dox	17.0936	74.9089
i10+dox	80.3057	4.94154
i13-dox	40.3687	57.1792
i13+dox	93.6823	2.3383
i17-dox	6.57537	75.1899
i17+dox	40.7175	41.0136
i20-dox	22.1349	68.5688
i20+dox	79.8491	2.11445
exp2	GFP-BFP+	GFP+BFP+
i10-dox	17.183	76.7695
i10+dox	89.5307	4.51463
i13-dox	37.2462	55.3392
i13+dox	88.4324	1.64172
i17-dox	6.47149	89.3998
i17+dox	60.0597	35.6347
i20-dox	19.8142	67.4656
i20+dox	80.5123	2.10366

## Sheet: Fig. S2F
C48	SC33	iCas9-10	iCas9-20
1	0.728163	1.94789	1.256
1	0.831839	1.94041	1.16424
1	0.916555	2.12435	1.17433

## Sheet: Fig. S2G
exp1	%mCer3	%mCit
D0	0.00495841	0.00991682
D2	0.899575	0.755048
D3	2.30766	1.35929
D4	3.85324	1.61025
D5	6.90941	2.18978
D6	7.43221	2.00236
exp2
D2	0.816252	0.385025
D3	2.45704	1.39879
D4	4.23628	1.80806
D5	7.20381	2.27352
D6	7.99208	1.99376

## Sheet: Fig. S2H
mCit-1st	mCer3-1st	mCit-2nd	mCer3-2nd
9.52381	0	37.5	6.66667
14.2857	5.55556	36.8421	8.33333
5	0	42.8571	8.33333
15.7895	9.52381	27.2727	0
