# Supplementary material for: Micronucleus is not a potent inducer of the cGAS/STING pathway
Source: Life Sci Alliance. 2024 Feb 2;7(4):e202302424. doi: 10.26508/lsa.202302424 (PMC10837050; doi:10.26508/lsa.202302424)
Supplement: Supplementary file 6 [file LSA-2023-02424_SdataFS3.2.xlsx]

## Sheet: B
			mCit foci+/cGAS foci-	mCit foci+/cGAS foci+	mCit foci-/cGAS foci+	mCit foci-/cGAS foci-
	MN		30	20	10	40
	MN+PN		37.5	12.5	25	25

## Sheet: E
	raw number of cells					% of cells
		PN	PN+MN	MN			PN	PN+MN	MN
	cGASWT	1	5	6		cGASWT	8.33333	41.6667	50
	cGAS20A	1	6	8		cGAS20A	6.66667	40	53.3333
	cGAS20DE	0	9	6		cGAS20DE	0	60	40
