# Supplementary material for: Micronucleus is not a potent inducer of the cGAS/STING pathway
Source: Life Sci Alliance. 2024 Feb 2;7(4):e202302424. doi: 10.26508/lsa.202302424 (PMC10837050; doi:10.26508/lsa.202302424)
Supplement: Supplementary file 7 [file LSA-2023-02424_SdataF3.xlsx]

## Sheet: A
	before observation	mCit expression	i-CAM
mCit-pos MN-pos i-CAM	-35.75	-19.75	-24.5
	-40.75	-16.5	-22.75
	-54.8	-10.4	-14.8
mCit-pos MN-pos no-mitosis	-32.8	-47.2	0
	-36.5	-43.5	0
	-38.5	-41.5	0
	-39.25	-40.75	0
	-39.5	-40.5	0
	-46.8	-33.2	0
	-55	-25	0
	-55.2	-24.8	0
	-56.6	-23.4	0
	-58.2	-21.8	0
	-59.2	-20.8	0
	-60.4	-19.6	0
	-61.2	-18.8	0
	-62	-18	0
	-64	-16	0
	-66.5	-13.5	0
	-69.25	-10.75	0
	-71	-9	0
	-71.4	-8.6	0
mCit-pos MN-pos mitosis	-6.2	-73.8	0
	-24.4	-55.6	0
	-51.5	-28.5	0
	-55.4	-24.6	0
	-61.6	-18.4	0
	-61.8	-18.2	0
	-61.8	-18.2	0
	-62.2	-17.8	0
	-63.4	-16.6	0
	-65.4	-14.6	0
	-65.5	-14.5	0
	-66.4	-13.6	0
	-67.2	-12.8	0
	-67.8	-12.2	0
	-69.2	-10.8	0
	-69.2	-10.8	0
	-69.25	-10.75	0
	-69.8	-10.2	0
	-70.6	-9.4	0
	-75	-5	0
	-76.2	-3.8	0

## Sheet: D
raw number of cells							% of cells
		PN	MN+PN	MN				PN	MN+PN	MN
	WT	2	10	9			WT	9.52381	47.619	42.8571
	R236E/R255E	28	0	0			R236E/R255E	100	0	0
	20A	4	11	9			20A	16.6667	45.8333	37.5
	20DE	3	14	6			20DE	13.0435	60.8696	26.087

## Sheet: G
	H3K79-me2				H3K27-me3
	Mock	2 uM DOT1Li	5 uM DOT1Li		Mock	2 uM DOT1Li	5 uM DOT1Li
	19115.6	10345	5612.71		16107.7	17550.6	14287.5
	17338.6	11305.3	4182.62		15596.2	18337.7	15502.8
	16603.6	10934.6	5868.52		18147.3	19244.8	18608.3

## Sheet: H
raw number of cells							% of cells
		PN	PN+MN	MN				PN	PN+MN	MN
	DMSO	3	13	10			DMSO	11.5385	50	38.4615
	2 uM	13	8	4			2 uM	52	32	16
	5 uM	17	5	3			5 uM	68	20	12
