# Supplementary material for: Micronucleus is not a potent inducer of the cGAS/STING pathway
Source: Life Sci Alliance. 2024 Feb 2;7(4):e202302424. doi: 10.26508/lsa.202302424 (PMC10837050; doi:10.26508/lsa.202302424)
Supplement: Supplementary file 8 [file LSA-2023-02424_SdataF4.xlsx]

## Sheet: C
	%pSTING+					%St-AI>2
	NC	2h	5h	30h		NC	2h	5h	30h
	1.2	100	100	98.6		2.4	78.5	99	98.6
	2.6	93.8	100	84.6		0	81.25	94.4	84.6
	0	91.7	100	78.6		2.5	83.3	100	85.7

## Sheet: D
	%pSTING+						%St-AI>2
	2-4	2-5	2-6	2-7	DMSO		2-4	2-5	2-6	2-7	DMSO
	98	92.1	8.9	0	2		98	97.4	5.4	0	0
	100	100	0	0	0		100	96	0	0	0
	100	88.9	4.2	0	5.9		93.8	88.9	4.2	0	0

## Sheet: E
	2^5	2^6	2^7	DMSO
	8.06112	2.89816	0.613191	1
	4.16059	0.611133	1.43159	1
	3.66605	0.310429	1.29825	1

## Sheet: G
	Time after event of interest (hr)	plasmid transfection (average)	mock (average)		plasmid transfection																								mock
	0	1.75086	1.51222		1.57682	2.02181	1.84876	2.11108	1.88985	2.1267	2.13691	1.74978	1.66133	1		1.55732		1.56524	1.73523	1.51884		1.42936	1.8875	1.80636		1.89262			1.93399	1.58847	1.26805	1.51991	1.49198	1.18859	1.26435	1.78833	1.34953	1.55925	1.75581	1.38287	1.41157	1.60546	1.57516	1.51567	1.80832
	1	1.71159	1.52436		1.49736	2.09952	1.79433	1.85176	1.53886	2.83455	1.84959	1.67302	1.51537	1.0443		1.66389		1.39594	1.89036	1.66221		1.38984	2.02176	1.35126		1.73472			1.69755	1.46667	1.26783	1.3974	1.40469	1.50981	1.24211	1.8712	1.48402	1.60256	1.62829	1.3245	1.2815	1.62734	2.05997	1.60674	1.78629
	2	1.76422	1.53278		2.11758	2.41151	2.10839	2.11723	1.66726	1.71319	1.7864	1.46597	1.80367	1.06976		1.47785		1.47947	2.12295	1.69713		1.3603	2.49205	1.87073		1.38179	1.3769		2.22542	1.58332	1.37061	1.45833	1.42082	1.14387	1.15352	2.07979	1.42542	1.62734	1.48963	1.42062	1.39553	1.45799	1.73951	1.2356	1.69963
	3	1.91219	1.60362		1.48521	2.42337	1.88828	2.40038	2.0338	1.9773	1.87337	1.46017	1.97041	1.16966		2.01543		2.07917	2.60879	1.81793		1.47903	2.84317	1.64914		1.6422	1.51488		2.30696	1.69293	1.38518	1.72321	1.75187	1.4652	1.195	1.83318	1.43566	1.54429	1.54659	1.6311	1.29898	1.53433	1.70982	1.44555	1.60694
	4	2.05249	1.57526		1.63887	2.44158	1.56299	2.42077	1.92359	2.01763	2.85978	1.50502	1.82209	1.26563		1.3122	1.56202	3.02551	2.64631	1.88467		1.95085	3.98683	1.85601		2.09367	1.27374		1.69439	1.70279	1.32114	1.651	1.86428	1.42857	1.16877	1.68032	1.47912	1.61955	1.70671	1.84648	1.24906	1.48368	1.7331	1.65301	1.74186
	5	2.12796	1.63248		1.82987	1.9285	1.76787	2.2769	1.87893	1.4945	2.31392	1.9223	1.78996	1.46585		1.79731	1.35997	3.89803	2.73707	2.06811		2.42785	3.50835	1.97997		2.01672	2.09724		1.81848	1.37827	1.24598	1.4533	2.38663	1.51257	1.25	2.01539	1.40318	1.78253	1.72094	1.75249	1.4121	1.54696	1.80832	1.27595	1.91877
	6	2.30639	1.60023		1.44851	2.01388	1.83314	2.2598	1.71773	1.60746	2.09351	1.80237	1.65112	1.59069		1.67099	2.19802	5.14185	3.15037	2.31266		2.33288	4.71991	2.04848		1.97813	2.55621		1.87237	1.31184	1.23558	1.65331	1.49785	1.43524	1.20482	2.15466	1.76567	1.7551	1.78777	1.70242	1.17151	1.60481	1.85057	1.90438	2.08862
	7	2.4649	1.54063		1.73654	3.51336	1.9465	2.06659	1.15317	2.3023	2.28036	1.65911	1.2709	1.97001		2.16485	2.41608	4.75504	2.83688	3.15897		2.47274	5.94614	1.95531		2.2291	1.464		1.3938	1.32914	1.39097	1.49925	1.52068	1.62305	1.2764	1.6055	1.45333	1.93237	1.78699	1.62725	1.32878	1.63666	1.70524	1.79754	1.66645
	8	2.61215	1.50825		1.37854	3.70228	1.84318	1.81916	1.51779	3.60512	2.18882	1.70538	1.67104	2.1953		3.01284	3.27524	4.88833	3.20122	3.0537		2.16076	4.80905	2.09487		2.3597	1.76063		1.34478	1.13487	1.14286	1.32706	1.51592	1.48948	1.28655	1.6994	1.71889	1.60146	1.67564	1.8859	1.2513	1.67856	1.8711	1.52936	1.53516
	9	2.57901	1.46227		1.92152	3.72424	1.42587	2.11131	1.65748	2.29358	1.843	1.6838	1.59876	2.60376		3.53854	3.31417	4.83559	3.60235	1.48874	2.24727	2.14049	5.04541	1.99695		2.60514	2.48128		1.53335	1.18089	1.44092	1.26214	1.37153	1.32878	1.25931	1.63162	1.36799	1.54083	1.7192	1.65198	1.39697	1.53846	1.71005	1.83268	1.80743
	10	2.57805	1.49644		1.71559	3.72223	2.09192	2.31616	1.52611	1.86012	1.86137	1.99829	1.58688	2.46459		2.79684	2.87049	4.49712	4.14986	2.05504	2.04687	2.21503	5.432	1.96488		2.69824	2.26953		1.53546	1.12249	1.1976	1.37994	1.29459	1.45278	1.21746	1.6266	1.46771	1.59562	1.77989	1.45532	1.60957	1.75507	1.95652	1.87521	1.63302
	11	2.70929	1.52925		2.15937	3.43678	1.64183	2.15495	1.93912	2.19874	1.9869	2.0731	1.73072	2.40385		2.82162	4.21109	4.79305	5.03284	2.15793	2.43858	2.11657	5.1048	2.04476		2.81737	1.63108		1.43472	1.64286	1.23094	1.14452	1.6725	1.544	1.21482	1.58259	1.52769	1.66816	1.84895	1.46883	1.50765	1.66482	1.78571	1.82017	2.42057
	12	2.78208	1.6038		1.99082	2.96085	2.01394	2.61482	1.81843	1.27567	2.15466	2.48067	2.12824	1.88734		3.29257	3.5603	5.53674	5.48954	2.27659	3.26158	2.20363	4.15465	2.27964		3.39376	1.64919		1.65952	1.86451	1.25301	1.52475	1.50921	1.74368	1.26447	1.54381	1.36544	1.75681	1.78253	1.57699	1.36333	1.67411	2.17477	1.90718	1.68427
	13	2.95373	1.6001		2.08662	3.67183	2.34283	2.04283	2.04499	2.9596	2.13864	1.84027	2.04108	2.15495		3.58181	3.93264	6.06147	5.0691	2.35107	3.37821	2.63852	4.39276	2.28484		3.34777	1.66646		1.74277	1.3041	1.44339	1.51106	1.53139	1.54321	1.26829	1.63875	1.61464	1.94049	1.83627	1.56841	1.35227	1.81908	1.88744	1.9063	1.5949
	14	3.00501	1.54092		2.14369	4.95951	2.75464	1.99716	1.75896	1.76825	2.62546	1.61747	2.10957	2.27105		2.72024	4.67515	6.37851	4.59881	2.63495		2.59615	5.58329	2.29575		2.88346	1.72822		1.62228	1.28629	1.30293	1.54816	1.48832	1.51716	1.33286	1.64474	1.77644	1.53512	1.66667	1.65866	1.38249	1.54178	1.80995	1.90827	1.65645
	15	2.82549	1.51492		2.15066	3.2188	2.07223	2.04796	2.27199	1.67832	1.32335	2.1692	1.76539	2.26447		3.84902	3.61671	6.43403	5.12697	2.06438		2.93099	3.67172	2.45248		2.45362	2.94754		1.67284	1.36257	1.43098	1.40318	1.30795	1.65259	1.51542	1.65119	1.9499	1.53061	1.66262	1.58061	1.26263	1.4839	1.25681	1.9444	1.68776
	16	2.60292	1.4796		1.96307	2.92936	2.00318	1.69843	1.90668	2.15517	1.60016	1.83944	1.74462	1.01165		3.38439	3.9908	4.96234	6.12216	2.38777		3.01227	4.4843	1.46714	1.40994	2.53776	2.05073		1.94959	1.38278	1.34856	1.54687	1.30114	1.54905	1.33286	1.50574	1.5873	1.45787	1.65883	1.54361	1.32626	1.30095	1.40252	1.93193	1.79986
	17	2.46032	1.51361		1.74442	3.0307	2.37239	1.62211	1.15753	1.97555	1.9597	1.82918	1.97247	1.12738	1.16805	3.55377	2.97827	5.97666	4.88746	2.71048		2.79779		2.32408	2.01972	2.83022	1.62883		1.94647	1.60474	1.57164	1.44583	1.29776	1.69141	1.04759	1.4527	1.61507	1.40994	1.97677	1.30915	1.37112	1.27714	1.68675	2.09351	1.73611
	18	2.53982	1.59075		2.38345	3.51541	2.61744	1.85715	1.73867	2.06958	1.71923	1.68503	1.81639	1.80967	1.78496	3.68252	3.51785	3.96134	5.28706	2.12476		3.07327		2.13675	2.01088	2.85522	1.68956		1.85874	1.49458	1.38041	1.37489	1.50892	1.68606	1.43873	1.58103	1.97908	1.45377	1.69624	1.64643	1.36116	1.78015	1.62101	1.84957	1.701
	19	2.53988	1.58882		2.13604	3.43267	2.54903	1.8875	1.79182	2.00699	1.97578	1.72364	1.96131	1.82427	2.97963	3.28623	3.81818	4.72775	3.02987	2.01128		3.01331		2.44216	2.21921	2.8633	1.65747		1.8858	1.78072	1.3463	1.49239	1.3563	1.70911	1.37991	1.61783	1.84843	1.36178	1.88561	1.52539	1.38122	1.37363	1.88786	1.99308	1.70736
	20	3.15975	1.65256		3.38295	3.68048	4.28018	4.40252	2.11905	4.00789	1.91737	2.03666	2.51772	3.14861	3.20102	4.16301	2.49457	5.45482	3.92121	2.33115		3.10398		3.13569	3.08993	2.46806	1.49795		1.9305	1.55971	1.52507	1.5328	1.2336	1.62778	1.60067	1.48011	1.76254	1.55314	1.92852	1.4371	1.45278	2.026	2.138	2.00608	1.58786
	21	3.53242	1.63654		2.85379	4.48491	6.36561	5.49495	1.8357	5.25178	2.25164	1.94679	4.62131	2.87625	3.00534	4.32366	3.01497	4.88646	5.71775	2.44536		3.30943		3.41686	2.41993	2.25138	1.40702		1.83896	1.63011	1.50086	1.48447	1.14329	1.94518	1.19587	1.54746	1.99908	1.39346	1.96343	1.55119	1.46592	1.42945	2.45933	2.09631	1.61348
	22	3.48518	1.66105		2.57818	4.77877	3.93759	6.04337	2.03934	6.3699	2.09611	1.8126	6.75676	2.38144	2.28992	4.1661	2.81301	3.25646	4.66776	2.47453		3.09398		3.87168	3.05188	3.09293	1.61636		1.8615	1.80459	1.82639	1.84758	1.25804	1.56152	1.38462	1.51668	1.75946	1.44433	2.00133	1.66788	1.38985	1.47368	2.11824	2.09132	2.10133
	23	3.37127	1.68044		2.68596	3.68332	3.49996	4.75245	1.82918	5.06272	2.06732	1.87366	5.67083	2.73395	2.44414	4.11039	3.00994	4.49654	6.35704	3.20924		2.89675		3.86502	2.3088	2.55762	1.6819		1.96754	1.70261	1.78971	1.46933	1.48412	1.7209	1.30676	1.46915	2.01265	1.45541	1.76634	1.58212	1.64745	1.7561	2.07641	2.43364	1.68188
	24	3.56353	1.65015		3.86293	3.42383	4.27953	5.74635	2.20065	6.19037	2.02711	1.89753	5.32949	2.49019	2.39538	3.5057	2.56677		6.92352	2.72088		4.10936		4.0842	2.03284	3.64104	1.84302		1.89605	1.57778	1.76294	1.40358	1.48729	1.55017	1.24844	1.54895	2.15054	1.50188	1.78253	1.52614	1.54457	1.68508	2.08638	2.10187	1.53441
	25	3.43174	1.65356		4.28276	3.69276	3.52434	5.45012	2.01301	5.50911	1.84823	2.73082	4.73775	2.67086	2.49004	3.8852	3.1854		5.12944	3.02921		3.1667		3.91078	2.29984	3.00184	2.07665		1.70999	1.93424	1.7014	1.44213	1.69851	1.81736	1.38707	1.59923	1.66182	1.63419	1.78891	1.46123	1.47835	1.44988	2.03915	2.16595	1.57835
	26	3.61304	1.61308		4.04454	4.89442	5.30587	6.09144	2.40449	5.66478	1.77936	3.43688	4.8873	3.06456	2.37264	3.78469	2.31118		5.02929	2.97097		2.9724		3.58561	2.37976	3.31061	1.97001		1.71061	1.69829	1.62648	1.60037	1.46933	1.89504	1.18798	1.47832	1.88703	1.52304	1.9143	1.53195	1.30736	1.33894	2.02716	1.98336	1.73611
	27	3.73534	1.59369		4.33165	5.10541	5.07493	6.21709	3.15126	5.21185	2.0689	2.96443	5.35838	3.21898	2.55493	3.74972	2.80988		4.83779	3.15706		3.41349		3.3666	2.14516	3.73643	2.23284		1.70794	1.58123	1.58413	1.49787	1.56137	1.70721	1.38935	1.44092	1.88701	1.59151	1.86648	1.52603	1.33976	1.38504	1.8395	1.9525	1.60966
	28	3.89811	1.59277		7.34849	5.62728	4.80063	6.09494	2.89166	6.03308	2.12556	3.38454	4.30794	3.35355	2.95652	3.76987	2.94095		5.10541	3.08473		3.39384		3.35071	2.06319	3.36834	1.96097		1.79684	1.36201	1.76783	1.3719	1.43885	1.95376	1.31197	1.5625	1.97445	1.47747	1.84989	1.5296	1.39752	1.5324	1.5646	1.91804	1.55581
	29	3.99976	1.58623		6.44525	4.94215	4.87413	6.26982	3.60733	5.90565	2.83885	3.81291	5.77093	3.77121	3.70855	3.10773	3.39009		4.68268	3.20256		3.0187		3.31802	2.02429	3.37382	1.9305		1.90476	1.4427	1.588	1.85701	1.5194	1.75467	1.31242	1.48221	1.84758		1.59744	1.51186	1.37498	1.34125	1.67294	2.11646	1.51544
	30	4.18477	1.59181		5.4906	5.38725	5.20897	5.69591	3.78698	5.39169	3.19156	4.12124	6.22619	3.62053	3.52887	3.45751	3.86764		6.15987	3.66066		3.33016		3.33731	2.05051	3.98294	2.19893		1.94837	1.53708	1.43408	1.68394	1.57693		1.2721	1.47493	1.98737		1.55486	1.58745	1.53198	1.41386	1.69062	1.98376	1.94209

## Sheet: H
	NC	plasmid	Comp3	NC	plasmid	Comp3
	1.73856	4.49691	9.99688	1.52058	1.62093	5.20833
	1.61613	7.39827	2.6032	1.52033	1.32816	4.78951
	1.62916	3.97	5.72831	1.62242	1.3544	3.16742
	1.73052	5.2658	3.93038	1.69073	1.58022	2.74424
	1.50571	3.5359	6.81981	1.70671	1.37541	4.16185
	1.64732	4.1841	6.44028	1.57385	1.39677	1.9396
	1.42338	7.17086	7.6661	1.81351	1.54719	2.79811
	1.38691	7.27379	8.09171	3.45092	1.57659	4.76725
	1.36922	6.35324	9.29567	1.50432	1.46769	1.83936
	1.74121	5.21112	7.42175	1.66289	1.7243	5.80808
	1.54378	7.60818	4.974	1.98533	2.81782	5.07442
	1.54226	6.6242	9.12647	1.43079	1.52827	4.25532
	1.57918		8.91199	1.68748	1.43934	2.49128
	1.70755		7.5358	1.49519	1.4798	5.51073
	1.71548		6.36943	1.39237	1.2979	1.39421
	1.45371		7.48363	1.18519	1.28145	1.90892
	2.03918		8.5	1.46031	1.85229	1.25589
	1.4879		9.82615	1.70932	1.57076	2.13295
	1.52378		9.51777	1.96398	1.342	2.74066
	1.4452		2.68595	1.50702	1.79844	3.57356

## Sheet: I
	Time after event of interest (hr)
		average-m-CAM	average-Plasmid		m-CAM																												plasmid
	0	1.67219	1.75086		1.6888	1.45311	1.95625	1.91996	1.53195	1.62266	1.46482	1.43593	1.34575		1.70967		1.51174	1.99116	2.38095	1.83632		1.76016	1.87149	1.93528	1.37259	1.38321		1.60097		1.49637	1.5191		1.57682	2.02181	1.84876	2.11108	1.88985	2.1267	2.13691	1.74978	1.66133	1		1.55732		1.56524	1.73523	1.51884
	1	1.72902	1.71159		1.60073	1.76515	1.84126	1.77515	1.63674	1.85651	1.55389	1.3863	1.57865		1.40664		1.60663	1.52476	2.66134	1.81342		1.625	1.58139	2.09766	1.4704	1.77862		2.10402		1.6307	1.74359		1.49736	2.09952	1.79433	1.85176	1.53886	2.83455	1.84959	1.67302	1.51537	1.0443		1.66389		1.39594	1.89036	1.66221
	2	1.8342	1.76422		1.30032	1.80192	1.75723	3.17898	1.71938	1.91699	1.56117	1.47929	1.60338		1.58579		1.65676	1.97926	2.20843	2.38862		1.31871	1.46987	1.83182	1.59826	1.6504		2.38464		1.87793	2.08313		2.11758	2.41151	2.10839	2.11723	1.66726	1.71319	1.7864	1.46597	1.80367	1.06976		1.47785		1.47947	2.12295	1.69713
	3	1.83261	1.91219		2.32594	2.16547	2.11416	1.65297	1.81558	1.77482	1.72433	1.65421	1.63399		1.54569		1.61216	1.4199	1.82576	2.31734		1.38702	1.42052	1.61412	2.0581	2.01088		2.04506		1.84106	1.79881		1.48521	2.42337	1.88828	2.40038	2.0338	1.9773	1.87337	1.46017	1.97041	1.16965		2.01543		2.07918	2.60879	1.81793
	4	1.79494	2.05249		1.9734	2.00385	1.95084	2.11766	2.13072	1.77521	1.66066	1.61947	1.70134		1.60201		1.45639	1.45393	2.085	1.59804		1.49936	1.38388	2.26095	1.93581	2.13777		1.91595		1.43061	1.59574		1.63887	2.44158	1.56299	2.42077	1.92359	2.01763	2.85978	1.50502	1.82209	1.26563		1.3122	1.56202	3.02551	2.64631	1.88467
	5	1.84132	2.12796		1.82668	1.52645	1.93068	1.7039	1.82327	1.79594	1.55251	2.4312	1.64874		1.60891		1.92799	1.54329	3.09406	2.43137		1.59182	1.25597	1.89462	1.58888	2.0605		1.89145		1.63922	1.74165		1.82987	1.9285	1.76787	2.2769	1.87893	1.4945	2.31392	1.9223	1.78996	1.46585		1.79731	1.35997	3.89803	2.73707	2.06811
	6	1.80021	2.30639		1.97402	1.7761	1.60287	1.53717	1.95325	1.86647	1.74462	1.72843	1.60175		1.50457		1.57878	1.77029	2.46219	2.43042		1.60726	1.41467	1.81558	1.48172	1.95681		1.93334		1.91292	1.95139		1.44851	2.01388	1.83314	2.2598	1.71773	1.60746	2.09351	1.80238	1.65112	1.59069		1.67099	2.19802	5.14185	3.15037	2.31266
	7	1.77858	2.4649		1.91785	1.66145	1.90247	1.90331	1.91424	1.68075	1.63551	2.10105	1.60819		1.59762		1.47597	1.50499	2.31518	2.62467		1.46089	1.3816	1.40206	1.57273	2.17391		2.15315		1.54604	1.59505		1.73654	3.51336	1.9465	2.06659	1.15317	2.3023	2.28036	1.65911	1.2709	1.97001		2.16485	2.41608	4.75504	2.83688	3.15897
	8	1.78284	2.61215		1.74834	1.81915	1.94384	1.66438	1.79487	1.67798	1.82878	2.32378	1.49797		1.82306		1.40989	1.55637	2.16817	2.72966		1.48891	1.54348	1.21399	1.56486	1.99071		1.9899		1.82913	1.61531		1.37854	3.70228	1.84318	1.81916	1.51778	3.60512	2.18882	1.70538	1.67104	2.1953		3.01284	3.27524	4.88833	3.20122	3.0537
	9	1.7781	2.57901		1.85943	1.80754	2.08285	1.78696	1.67048	1.61539	1.75257	2.08591	1.83729		1.69137		1.41667	1.73699	1.72971	1.71659		1.53976	1.68963		1.63794	1.77005		2.15934		1.68095	2.07275		1.92152	3.72424	1.42587	2.11131	1.65748	2.29358	1.843	1.6838	1.59876	2.60376		3.53854	3.31417	4.83559	3.60235	1.48874	2.24727
	10	1.75016	2.57805		1.65409	1.55867	1.79155	1.84682	1.53428	1.66765	1.58629	1.92158	1.66869		1.70558		1.47929	1.75404	1.56166	2.95683		1.34883	1.69687		1.57519	1.79228		2.18659		1.70551	1.76095		1.71559	3.72223	2.09192	2.31616	1.52611	1.86012	1.86137	1.99829	1.58688	2.46459		2.79684	2.87049	4.49712	4.14986	2.05504	2.04687
	11	1.70236	2.70929				1.76184	1.61256	1.90602	1.63342	1.89127	1.88241	1.58285		1.5605		1.63492	1.40594	1.73016	2.51984		1.33175	1.52218		1.34014	1.95802		2.13179		1.46034	1.47879		2.15937	3.43678	1.64183	2.15495	1.93912	2.19874	1.9869	2.0731	1.73072	2.40385		2.82162	4.21109	4.79305	5.03284	2.15793	2.43858
	12	1.79248	2.78208				1.81353	1.71611	1.865	1.66667	1.89704	1.81778	1.64474		1.71969		1.65852	1.38436	2.30879	2.61206		1.27882	1.67748		1.89825	2.19601		1.72513		1.73498	1.44217		1.99082	2.96085	2.01394	2.61483	1.81843	1.27567	2.15466	2.48067	2.12824	1.88734		3.29257	3.5603	5.53674	5.48954	2.27659	3.26158
	13	1.85228	2.95373				1.96464	1.5361	1.86207	1.66398	1.79999	2.11909	1.54962		1.59931		1.54746	1.5937	3.59615	2.09175		1.36509	1.51389		1.79404	2.08492		2.17999		1.6808	1.65064		2.08662	3.67183	2.34284	2.04283	2.04499	2.9596	2.13864	1.84027	2.04108	2.15495		3.58181	3.93264	6.06147	5.0691	2.35107	3.37821
	14	1.81365	3.00501				2.04897	1.62584	2.10463	1.65221	1.5171	1.72399	1.63422		1.59708		1.84646	2.02698	2.9554	2.15629		1.42857	1.46781			2.01888		1.76045		1.58278	1.49802		2.14369	4.95951	2.75464	1.99716	1.75896	1.76825	2.62546	1.61747	2.10957	2.27105		2.72024	4.67515	6.37851	4.59881	2.63495
	15	1.86588	2.82549				1.75565	1.68837	1.77344	1.73088	1.4285	2.13379	1.7852		1.5802		1.60813	2.18784	4.19322	1.96897		1.41376	1.68099			1.92723		1.72612	1.77196	1.61007	1.48736		2.15066	3.2188	2.07223	2.04796	2.27199	1.67832	1.32335	2.1692	1.76539	2.26447		3.84902	3.61671	6.43403	5.12697	2.06438
	16	1.71938	2.60292				1.91058	1.68596	1.77314	1.59893	1.57081	1.5913	1.58048	1.49785	1.54165	2.11932	1.49132	1.43708	2.41585	1.60843		1.3284	1.49883			2.04875		1.85351	2.08505	1.55015	1.91955		1.96307	2.92936	2.00318	1.69843	1.90668	2.15517	1.60015	1.83944	1.74462	1.01165		3.38439	3.9908	4.96235	6.12216	2.38777
	17	1.6832	2.46032				1.90168	1.69841	1.5015	1.77868	1.92556	1.54104	1.46354	1.61747	1.53979	1.44768	1.5379	1.47458	2.33333	1.80014		1.53047	1.56847			2.00687		1.4883	1.7562	1.64485	1.79081		1.74442	3.0307	2.37239	1.62211	1.15753	1.97555	1.9597	1.82918	1.97247	1.12738	1.16805	3.55377	2.97827	5.97666	4.88746	2.71048
	18	1.97891	2.53982				2.94361	1.71644	1.61068	1.58262	1.92239	1.76981	1.64643	1.67577	1.33954	1.44331	1.54209	2.76243	3.77209	2.27914		1.48118	1.91358			2.01255		2.14194	2.28896	1.73298	1.97959		2.38345	3.51541	2.61744	1.85715	1.73867	2.06958	1.71923	1.68503	1.81639	1.80967	1.78496	3.68252	3.51785	3.96134	5.28706	2.12476
	19	1.78228	2.53988				2.01558	1.84077	1.51678	1.5261	2.11416	2.06219	1.67437	1.40304	1.7009	1.64221	1.41871	2.70941	1.5	2.08703		1.41762	1.61437			1.94787		1.68919	1.82013	1.88488	1.84266		2.13604	3.43267	2.54903	1.8875	1.79182	2.00699	1.97578	1.72364	1.96131	1.82427	2.97963	3.28623	3.81818	4.72775	3.02987	2.01128
	20	1.77522	3.15975				1.998	1.69403	1.70157	1.71271	1.97607	2.10938	1.55775	1.75626	1.51966	2.17139	1.52139	1.79219	1.88041	1.69895		1.47909	1.6835			1.63363		1.95478	1.91546	1.81818	1.70515		3.38295	3.68048	4.28017	4.40252	2.11905	4.00789	1.91737	2.03666	2.51772	3.14861	3.20102	4.16301	2.49457	5.45482	3.92121	2.33114
	21	1.91406	3.53242				3.02146	1.68108	1.64495	1.61134	1.57332	2.19462	1.53363	1.471	1.68974	2.65135	1.29881	2.91875	2.28667	1.96696		1.48897	1.61722			1.70639	1.90964	1.65711	2.21084	2.07886	1.89669		2.85378	4.48491	6.36561	5.49495	1.8357	5.25178	2.25164	1.94679	4.62131	2.87625	3.00534	4.32366	3.01497	4.88646	5.71774	2.44536
	22	1.74459	3.48518				2.07782	2.08647	1.5999	1.60183	1.74333	1.80903	1.78944	1.5163	1.7014	1.92412	1.55597	1.73044	2.24864	1.44732		1.44823	1.48359			1.58113	1.58541	1.90276	1.92998	1.70864	1.90934		2.57818	4.77877	3.93759	6.04337	2.03934	6.3699	2.09611	1.81261	6.75676	2.38144	2.28992	4.1661	2.81301	3.25646	4.66777	2.47453
	23	1.81928	3.37127				1.80163	1.83255	1.7981	1.71066	1.76269	1.79495	2.43998	1.66837	1.62441	1.65995	1.6128	1.87441	1.68397	1.88417		1.8653	1.5653			1.84859	1.9574	1.8837	1.77773	2.07927	1.89823		2.68596	3.68332	3.49996	4.75245	1.82918	5.06272	2.06732	1.87366	5.67082	2.73395	2.44414	4.11039	3.00994	4.49653	6.35704	3.20924
	24	1.81732	3.56353				2.17543	2.31181	1.60603	1.82713	1.76621	1.6776	1.66769	2.52247	1.56383	1.54893	1.79285	1.46115	1.6087	1.67483	1.8344	1.45687	1.99557			1.78723	1.6612	2.07588	1.90541	1.6438	2.23335		3.86293	3.42383	4.27953	5.74635	2.20065	6.19037	2.02711	1.89753	5.32949	2.49019	2.39538	3.5057	2.56677		6.92352	2.72088
	25	1.7042	3.43174				1.86319	1.87332	1.4086	1.62338	1.73457	1.69482	2.26398	1.7203	1.50877	1.62454			1.5211	1.55215	1.71248	1.39208	2.03204			1.46352	1.52347	1.97642	1.79794	1.67331	1.82815		4.28276	3.69276	3.52434	5.45012	2.01301	5.50911	1.84823	2.73082	4.73775	2.67086	2.49004	3.8852	3.1854		5.12944	3.02921
	26	1.87904	3.61304				2.29439	1.83387	1.65299	1.74774	2.45521	2.13754	1.75131	1.71435	1.55408	2.20507			1.45866	1.97836	1.58197	1.93965	2.23994			1.51564	1.49658	1.68083	2.14368	1.99649	2.08149		4.04454	4.89442	5.30587	6.09144	2.40449	5.66478	1.77936	3.43688	4.8873	3.06456	2.37264	3.78469	2.31118		5.02929	2.97097
	27	1.82742	3.73534				1.93461	2.01329	1.47552	1.56719	2.59972	1.96147	1.71347	1.6129	1.53106	1.90869			1.50855	1.82197	1.64844	1.85343	1.71648			1.66488	2.13451	2.31884	1.7366	1.96029	1.69389		4.33165	5.10541	5.07493	6.21709	3.15126	5.21185	2.0689	2.96443	5.35838	3.21898	2.55493	3.74972	2.80988		4.83779	3.15706
	28	1.99786	3.89811				1.93548	2.0363	1.43416	1.5634	2.53416	2.9347	3.4642	2.13852	1.48347	2.37893			1.75816	1.89917	1.63875	1.32205	1.47998			1.78964	1.64377	3.38605	1.7812	1.70715	1.6459		7.34849	5.62728	4.80063	6.09494	2.89166	6.03308	2.12556	3.38454	4.30794	3.35355	2.95652	3.76987	2.94095		5.10541	3.08473
	29	1.79179	3.99976				3.00357	2.1204			1.92614	1.56202	1.65681	1.5015	1.55133	2.35849			1.47493	1.83071	1.68058	1.42222	1.56625			1.56016	1.67985	1.59681	1.8031	1.88955	1.75968		6.44525	4.94215	4.87413	6.26982	3.60733	5.90565	2.83885	3.81291	5.77093	3.77121	3.70855	3.10773	3.39009		4.68268	3.20256
	30	1.82196	4.18477				1.94552	2.66856			1.83289	1.89695	1.75856	1.69794	1.44115	1.61091			1.60359	1.9259	1.86132	1.58631	1.59693			1.66898	1.56255	2.2552	2.07582	1.65805	1.97009		5.4906	5.38725	5.20897	5.69591	3.78698	5.39169	3.19156	4.12124	6.22619	3.62053	3.52888	3.45751	3.86764		6.15987	3.66066
	31	1.84734					2.22204	2.30902			1.84207	2.13608	1.89922	1.93965	1.3611	1.8457			1.67043	1.83495	1.81863					1.37572	1.58365	2.00833	2.11939	1.67824	1.76056
	32	1.81703					2.15387	1.94948			1.85126	1.55316	1.60205	2.01162	1.52987	1.85107			1.89954	1.8851	1.71954					1.55861	1.65123	1.81419	2.14873	1.86135	1.84884
	33	1.95608					1.73353	2.37915			3.67626	2.31035	2.00092	1.59236	1.62224	1.80078			1.75459	2.05938	1.63837					1.9324	1.66097	1.93501	1.69391	1.75647	1.70676
	34	1.85134					2.56495	2.41705			1.95943	1.72529	2.18943	1.63863	1.39074	1.76952			1.91502	2.31232	1.70454					1.66554	1.65939	1.65953	1.83945	1.55543	1.50651
	35	1.80863					2.28154	1.48789			1.92844	1.8743	2.15554	2.03136	1.87922	1.58414			1.78348	2.06629	1.79014					1.92406	1.68724	1.63399	1.55755	1.54574	1.53567
	36	1.82241					2.38095	2.18541			2.46927	1.77848	1.52091	1.49973	1.77344	2.32603			1.80648	1.7509	1.63599					1.64155	1.72046	1.66024	1.87669	1.46465	1.48981
	37	1.90387					2.1692	3.26541			1.73981	1.61215	2.6348	1.77226	1.52905	1.92104			1.7315	1.97852	1.70709					1.66579	1.56678	1.6273	1.83425	1.85539	1.75539
	38	1.84702					2.64091	2.71621			2.31149	1.59861	1.97733	1.6	1.43245	1.9015			1.72964	2.34777	1.29586					2.03427	1.50181	1.50756	1.7203	1.55409	1.52948
	39	1.71779					2.14164	2.167			1.53273	2.02107	2.12962	1.40359	1.43863	1.73163			1.78504	1.80941	1.1585					1.83841	1.46951	1.78188	1.82855	1.52091	1.44421
	40	1.67658					1.82394	2.02593			2.04465	1.82322	1.57989	1.56719	1.78417	1.50998			1.40228	1.40998	1.33078					1.64496	1.83544	1.76811	1.91603	1.57841	1.45688
	41	1.74845					1.72852	2.48271			1.70485	2.65351							1.60985	1.63246	1.14888					1.77597	1.59137	1.90397	1.45531	1.60436	1.43807
	42	1.74417					1.63635	1.87813			1.5846	2.92598							1.48662	1.65035	1.26779					1.83569	1.54734	1.72809	1.6449
	43	1.831					1.93799	3.03521											1.63511	1.96155	1.31707					1.50109	1.73876	1.76935	1.58287
	44	1.64493					1.61049	2.38474											1.55279	1.64204	1.16509					1.89614	1.4244	1.69217	1.43655
	45	1.76905					2.0452	2.80374											1.82774	1.59884	1.21618					1.42145	1.59869	1.55697	1.85268
	46	1.87001					1.77069	3.89231											1.72295	1.28617	1.19234					1.67914	1.69667	1.66345	1.92638
	47	1.8415					1.69219	2.34742											1.48313	2.43033	1.22634					1.83726	1.78503	1.70955	2.06221
	48	1.82652					1.4997	3.20876											1.72672	1.89469	1.25043					1.69696	1.7757	1.57266	1.81308
	49	1.87737					1.59984	3.08176											1.57812	1.89802	1.1843					1.92583	2.20971	1.71961	1.69918
	50	1.8725					1.97587	2.95476											1.87882	1.79624	1.22616					1.62577	2.0501	1.6374	1.70741
	51	1.66859					1.81538	2.47443											1.66823	1.91674	1.19149					1.53747	1.37339	1.43042	1.60972
	52	1.7372					1.76367	2.6738											1.81995	1.9371	1.20508					1.62329	1.44274	1.52634	1.64286
	53	1.83358					2.31638	2.99581											1.53265	1.90007	1.34633					1.5988	1.58442	1.76897	1.45879
	54	1.73775					1.75678	2.78878											1.47175	1.45262	1.50572					1.45695	1.87358	1.66744	1.66608
	55	1.84327					2.59764	2.58176											1.59002	1.69105	2.08					1.37951	1.73506	1.62102	1.31339
	56	1.73601					1.59156	3.05417																		1.58655	1.44092	1.48914	1.25373
	57	1.80655					2.66342	2.04406																		1.50194	1.47172	1.51341	1.64474
	58	1.81973					2.55489	2.5933																		1.38806	1.68401	1.36252	1.33562
	59
[truncated: 6 more columns]

## Sheet: J
	Time after event of interest (hr)	average-MN+mitosis	average-plasmid		MN+ mitosis																									plasmid transfection
	0	1.57965	1.67362		1.32241	1.4267	1.6739				1.1636	1.29666	1.43881	1.73042	1.66148	1.66335	1.67324	1.56886	1.76095	1.52795	1.93373	1.39884	1.66817	1.84287	1.68171					1.54553	1.96534	1.82577	1.59067	1.55628	1.57682	1.20218	1.84876	1.88985	2.13691	1.74978	1.66133	1.4325		1.55732		1.56524
	1	1.58461	1.5685		1.34278	1.44495	1.41588				1.20835	1.28364	1.54886	1.65246	1.50716	1.71429	1.57901	1.61792	1.50012	1.56118	2.09526	1.71572	1.81255	1.80581	1.71713					1.62602	1.79605	1.88211	1.35095	1.48972	1.49736	1.20995	1.79433	1.53886	1.84959	1.67302	1.51537	1.2443		1.66389		1.39594
	2	1.65547	1.64658		1.43776	1.57405	1.49762				1.52016	1.57863	1.50606	1.70538	1.48732	1.58112	1.81794	1.83278	1.65661	1.81856	1.82183	1.44626	1.76678	2.05158	1.69802					1.79633	1.8105	1.80167	1.42636	1.44631	2.11758	1.24115	2.10839	1.66726	1.7864	1.46597	1.80367	1.26976		1.47785		1.47947
	3	1.60414	1.7344		1.32584	1.76396	1.36553				1.40412	1.53628	1.44606	1.62526	1.60991	1.5877	1.69331	1.73103	1.73498	1.75505	1.62096	1.52271	1.70817	1.76593	1.67771					1.57729	1.95908	1.96567	1.58322	1.6129	1.48521	1.24234	1.88828	2.0338	1.87337	1.46017	1.97041	1.26965		2.01543		2.07918
	4	1.65222	1.86761		1.30781	1.74161	1.40487				1.4362	1.725	1.52473	1.61298	1.49354	1.78042	1.98996	1.45584	1.51401	1.50552	1.68277	1.96762	1.69972	1.71973	1.93205		1.8978			1.79211	1.86306	1.84993	2.09607	1.93534	1.63887	1	1.56299	1.92359	2.85978	1.50502	1.82209	1.26563		1.3122	1.56202	3.02551
	5	1.68867	1.9501		1.39388	1.81853	1.36104				1.55729	1.78759	1.37563	1.69383	1.56572	1.71935	1.6214	1.68951	1.81175	1.81787	1.81421	1.45511	1.84253	1.94848	1.85505		1.95595			1.77975	1.93906	1.70576	2.04918	1.77527	1.82987	1.9285	1.76787	1.87893	2.31392	1.9223	1.78996	1.46585		1.79731	1.35997	3.89803
	6	1.67592	2.03027		1.48103	1.79579	1.45883				1.53024	1.8136	1.37943	1.6871	1.64881	1.7301	1.68691	1.82762	1.81128	1.43345	1.81538	1.65753	1.71997	1.65708	2.0095		1.69875			1.83066	1.86866	1.59007	1.82466	2.20839	1.44851	2.01388	1.83314	1.71773	2.09351	1.80238	1.65112	1.59069		1.67099	2.19802	5.14185
	7	1.66031	2.11277		1.37969	2.05051	1.45621				1.41545	1.82134	1.36501	1.71801	1.3542	1.70108	1.81227	1.74429	1.6125	1.58997	1.76375	1.88906	1.63722	1.72351	1.7814		1.73043			1.82664	2.30061	2.08037	2	1.73086	1.73654	2.51336	1.9465	1.15317	2.28036	1.65911	1.2709	1.97001		2.16485	2.41608	4.75504
	8	1.70988	2.3529		1.67538	1.94266	1.46417				1.62421	1.73363	1.44859	1.74893	1.65831	1.64663	1.73171	1.64374	1.54566	1.80077	1.71549	1.68627	1.88519	1.78727	1.93305		1.81601			2.3902	2.53307	2.57698	1.51733	2.25014	1.37854	2.70228	1.84318	1.51778	2.18882	1.70538	1.67104	2.1953		3.01284	3.27524	4.88833
	9	1.72738	2.56432		1.61793	2.01087	1.49001				1.8792	1.93869	1.45528	1.69948	1.66788	1.7006	1.97109	1.74934	1.84452	1.73378	1.72742	1.58996	1.69617	1.65134	1.67364		1.72292			2.79188	3.57862	3.75354	1.70833	2.05011	1.92152	2.72424	1.42587	1.65748	1.843	1.6838	1.59876	2.60376		3.53854	3.31417	4.83559
	10	1.76993	2.53377		1.75972	2.08914	1.71933				1.89398	1.97178	1.6064	1.53317	1.56943	1.74605	1.69555	1.89933	1.78375	1.84261	1.62206	1.77831	1.95164	1.78033	1.68565		1.70045			2.20542	4.03117	3.95079	1.69996	2.2215	1.71559	2.72223	2.09192	1.82611	1.86137	1.99829	1.58688	2.46459		2.79684	2.87049	4.49712
	11	1.73343	2.76548		1.61492	1.99578	1.79038				2.19157	1.75334	1.48165	1.57757	1.59196	1.47738	1.5549	1.8164	1.60107	1.61834	1.6886	1.68507	1.96285	1.78611	1.98474		1.76252			3.29736	4.88878	3.83442	1.89725	2.13247	2.15937	2.43678	1.64183	1.93912	1.9869	2.0731	1.73072	2.40385		2.82162	4.21109	4.79305
	12	1.73565	3.10326		1.53531	2.07378	1.68425				2.35258	1.51493	1.41234	1.68096	1.55527	1.83125	1.83277	1.67489	1.74653	1.6463	1.93198	1.41599	1.69538	1.71412	2.08136		1.59737			4.07056	5.84795	4.98719	2.40983	2.51211	1.99082	2.96085	2.01394	1.81843	2.15466	2.48067	2.12824	1.88734		3.29257	3.5603	5.53674
	13	1.69596	3.24582		1.62197	2.08924	1.76008				1.49374	1.33728	1.5	1.76861	1.46479	1.70786	1.47336	1.86624	1.62642	1.90249	1.63031	1.84494	1.9606	1.58947	1.77126		1.81457			4.45807	6.56257	4.89292	2.49465	2.39141	2.08662	3.67183	2.34284	2.04499	2.13864	1.84027	2.04108	2.15495		2.81811	3.93264	6.06147
	14	1.68261	3.62673		1.96544	2.00335	1.85599				1.37272	1.20547	1.45798	1.51938	1.51337	1.78989	1.80832	1.60942	1.75936	1.74913	1.70165	1.53978	1.69632	1.7714	1.81834		1.83238			5.49753	9.42915	4.78338	2.61074	2.69256	2.14369	4.95951	2.75464	1.75896	2.62546	1.61747	2.10957	2.27105		2.72024	3.67515	6.37851
	15	1.67182	3.46085		1.76917	2.10247	1.73773				1.38101	1.25144	1.46761	1.82722	1.49172	1.80832	1.69977	1.71496	1.58601	1.84938	1.60557	1.5021	1.73003	1.76424	1.75304		1.72273			3.64543	9.51961	5.76971	3.79255	2.51041	2.15066	3.2188	2.07223	2.27199	2.32335	2.1692	1.76539	2.26447		2.84902	3.61671	5.43403
	16	1.6984	3.5567		1.93143	2.21457	1.83655				1.47716	1.31149	1.45792	1.63745	1.52177	1.8991	1.77371	1.66991	1.75924	1.44654	1.54852	1.71585	1.65393	2.01752	1.5195		1.87748			3.37521	9.81081	5.46038	5.4842	3.04085	1.96307	2.92936	2.00318	1.90668	2.60015	2.23944	1.74462	2.01165		3.38439	3.9908	4.96235
	17	1.74589	3.40745		1.85229	2.24933	1.75965				1.49769	1.27339	1.58756	1.58783	1.69019	1.96869	1.7208	1.89295	1.75259	1.48485	1.97682	1.70912	1.84783	1.74424	1.89199		1.68412			3.05325	9.46299	4.70862	4.99209	3.23911	2.14442	3.0307	2.37239	2.15753	1.9597	2.32918	1.97247	2.12738	1.86805	3.55377	2.97827	5.97666
	18	1.74246	3.36122		1.74341	2.18645	1.93418				1.67653	1.2393	1.78658	1.61748	1.56495	1.82951	1.8811	1.84251	1.6436	1.59634	1.78309	1.80411	1.81453	1.60851	1.77555		1.77899			4.64818	7.69854	5.59078	4.18665	2.48454	2.38345	3.51541	2.61744	2.23867	1.71923	2.48503	1.81639	2.80967	1.78496	3.68252	3.51785	3.96134
	19	1.70343	3.52931		1.80188	2.06842	1.75356				1.53208	1.13197	1.68726	1.66433	1.4256	1.69197	1.5768	1.64298	1.52504	1.74513	1.80832	1.85229	1.76936	1.93227	1.85235		1.90363			4.00721	8.27423	4.08831	5.97539	3.44677	2.13604	3.43267	2.54903	2.19182	1.97578	2.32364	1.96131	2.82427	2.97963	3.28623	3.81818	4.72775
	20	1.68996	3.88973			2.1196	1.46395				1.4518	1.12006	1.66477	1.58228	1.40444	1.92317	2.10045	1.62437	1.57074	1.69786	1.80849	1.90185	1.84014	1.67844	1.79187		1.67497			6.14754	8.7196	4.42755	4.78177	4.65242	2.38295	3.68048	4.28017	2.11905	1.91737	2.03666	2.51772	3.14861	3.20102	4.16301	2.49457	5.45482
	21	1.70733	4.28409			2.09323	1.4547		1.31585		1.37212	1.13041	1.60548	1.60085	1.52169	1.66013	1.94932	1.75039	1.87634	1.88066	1.95559	1.71723	1.82254	1.90902	1.97672		1.84693			5.84019	9.91633	4.09941	5.33689	5.17021	2.85378	4.48491	6.36561	1.8357	2.25164	1.94679	4.62131	2.87625	3.00534	4.32366	3.01497	4.88646
	22	1.68146	4.22257			2.03763	1.5914		1.5341		1.35103	1.09085	1.89084	1.48158	1.62318	1.60449	2.07308	1.57501	1.80731	1.49234	1.8451	2.03828	1.68015	1.66472	1.75762		1.8091			7.45627	9.83512	4.33276	7.31477	3.93853	2.57818	4.77877	3.93759	2.03934	2.09611	1.81261	6.75676	2.38144	2.28992	4.1661	2.81301	3.25646
	23	1.66771	3.92095			2.10365	1.6618		1.40228		1.37936	1.07456	1.74025	1.49156	1.69958	1.42607	1.76223	1.76308	1.58504	1.60785	1.93424	1.71859	1.93911	1.92941	1.72361		1.74431			7.68758	4.67072	3.51254	8.04852	4.63166	2.68596	3.68332	3.49996	1.82918	2.06732	1.87366	5.67082	2.73395	2.44414	4.11039	3.00994	4.49653
	24	1.63043	3.37501			2.14922	1.43659		1.34096		1.32607	1.04879	1.6004	1.62092	1.46264	1.52466	1.88392	1.76747	1.61544	1.58025	1.63371	1.85781	1.71946	1.87735	1.82111		1.71133			4.94805	2.39134	2.50066	7.4044	2.77666	3.86293	3.42383	4.27953	2.20065	2.02711	1.89753	5.32949	2.49019	2.39538	3.5057	2.56677
	25	1.77394	3.25627			1.94015	1.66765		1.69111		1.46226	1.09584	2.06222	1.64162	1.57017	1.59154	2.12192	1.95322	1.83486	1.90089	1.88815	1.85437	1.78755	1.96728	1.96589		1.70823			5.07453	3.31469	2.33177	4.5321	1.78605	4.28276	3.69276	3.52434	2.01301	1.84823	2.73082	4.73775	2.67086	2.49004	3.8852	3.1854
	26	1.67491	3.65235			1.79148	1.70909		1.61857		1.17528	1.05729	1.85918	1.50564	1.50741	1.21628	1.96778	1.76499	1.80762	1.68975	1.8323	2.00587	1.71977	1.86442	1.66824		2.06224			9.0625	3.1061	2.29432	4.32612	1.36254	4.04454	4.89442	5.30587	2.40449	1.77936	3.43688	4.8873	3.06456	2.37264	3.78469	2.31118
	27	1.69276	3.83551			1.7113	1.77595		1.76837		1.40654	1.41728	1.80682	1.48947	1.41918	1.59963	1.59523	1.80762	1.60208	1.43086	1.97846	1.95592	1.92606	1.69104	1.98029		1.80026			5.86167	5.0538	2.60536	6.00622	1.4527	4.33165	5.10541	5.07493	3.15126	2.0689	2.96443	5.35838	3.21898	2.55493	3.74972	2.80988
	28	1.66115	4.05119			1.56829	1.7628		1.78838		1.64385	1.29672	1.6325	1.62575	1.40567	1.46054	1.63708	1.67793	1.70621	1.63228	2.02924	1.97896	1.73937	1.64424	1.524		1.80809			7.31039	5.61097	3.05228	3.98258	1.35579	7.34849	5.62728	4.80063	2.89166	2.12556	3.38454	4.30794	3.35355	2.95652	3.76987	2.94095
	29	1.7022	4.12138			1.55345	1.7605		1.83709		1.42117	1.19597	1.80285	1.53604	1.49105	1.69133	2.09472	1.97304	1.73726	1.63814	1.76734	1.85135		1.73913	1.94587		1.60338			6.52625	5.51851	3.04823	3.30051	1.27934	6.44525	4.94215	4.87413	3.60733	2.83885	3.81291	5.77093	3.77121	3.70855	3.10773	3.39009
	30	1.64521	4.3096			1.39892	1.89636		1.63771		1.56858	1.28436	1.8276	1.64803	1.66889	1.26533	1.82158	1.69668	1.80513	1.4922	1.67372	1.8671		1.6858	1.54411		1.83175			6.82873	6.41437	3.15153	3.39216	1.27945	5.4906	5.38725	5.20897	3.78698	3.19156	4.12124	6.22619	3.62053	3.52888	3.45751	3.86764
	31	1.70389				1.29344	2.1557		1.66727		1.5873	1.44609	1.99034	1.51848	1.67558	1.46413	1.95312	1.66892	1.68283	1.79994	1.77482	1.87086		1.69811	1.71368		1.70948
	32	1.72053				1.3761	2.29686		1.82129		1.72417	1.57393	1.8641	1.56992	1.42775	1.59079	1.54033	1.79211	1.65068	1.73589	1.80114	1.88246		1.73235	1.62019		1.96947
	33	1.70939				1.39413	2.00645		1.82421		1.88142	1.56414	1.95926	1.63503	1.68676	1.29372	1.51982	1.5887	1.58479	1.60035	1.76915	1.89825		1.80057	2.058		1.70432
	34	1.76862				1.25855	1.9162		1.83091		2.00955	1.61468	2.05503	1.66462	1.56992		1.59091	1.92908	1.63824	1.46517	1.92539	1.86933		1.9562	1.88151	1.64564	2.01423
	35	1.71439				1.12046	2.18801		1.97239		1.64985	1.55107	1.81032	1.61717	1.58892		1.46272	1.91904	1.59862	1.68081	1.9367	1.84943		1.56931	1.80391	1.61413	1.72322	1.91729
	36	1.69225				1.06078	1.93537		1.84358		1.44531	1.57198	2.03753	1.58844	1.69526		1.75289	1.58434	1.58657	1.84449	1.68539	1.6526			1.70693	1.89561	1.86805	1.70537
	37	1.66116				1.11821	1.66378		1.98998		1.05328	1.59188	1.99182	1.48625	1.63157		1.76701	1.50022	1.51218	2.09195	1.75747	1.80704			1.77313	1.62302	1.84542	1.69666
	38	1.68589				1.0623	1.89021		1.89747			1.41419	1.91311	1.46633	1.49533		1.96326	1.7484	1.72498	2.03365	1.52247	1.79099			1.50075	1.51134	1.87508	1.85022
	39	1.74309				1.11179	1.76691		2.0348			1.3475	2.20137	1.53031	1.71362		1.96671	1.62582	1.75575	1.84713	1.68787	1.81337			1.50924	1.86837	1.82363	2.0283
	40	1.70522				1.22376	1.54126		2.11461			1.47061	2.06964	1.5366	1.77913		1.94793	1.62245	1.57291	1.93482	1.57707	1.73645			1.8398	1.57689	1.64264	1.80212
	41	1.78153					1.53728		2.08372			1.76865	1.92251	1.58748	1.40866		1.89652	1.75285	1.59242	1.85714	1.97943	1.75333			1.88448	1.76219	1.96754	1.75034
	42	1.78832					1.77952		1.93695			1.85156	1.8876	1.48148	1.45928		1.94608	1.945	1.69506	2.02578	1.86244	1.97892			1.72865	1.68429	1.70358	1.64696
	43	1.77927					1.68853		2.09591			1.71871	1.89526	1.43245	1.47638		1.8105	1.59646	1.77052	1.94896	1.41619	1.84916			1.91379	1.997	1.9144	1.94408
	44	1.78098					1.73451		1.82074			1.95075	1.99966	1.5813	1.60369		1.965	1.72349	1.84627	1.7661	1.78883	1.59137
	45	1.75178					1.60051		1.66965			2.20636	2.00797	1.50421	1.45882		1.99705	1.85824	1.6666	1.7651	1.51487	1.77192
	46	1.71695					1.27362		1.38648	1.21895		2.37483	2.0353	1.65657	1.4598		1.77927	1.73991		2.05884	1.77211	1.84776
	47	1.62018					1.16536	1.38714	1.46074	1.50072			1.78308	1.61297	1.74368		1.82107	1.65621		1.81292	1.63964	1.85865
	48	1.64636					1.30085	1.42927	1.53047	1.48749			2.12634	1.43125	1.63601		1.9037	1.73817		1.77055		1.75585
	49	1.70414					1.36874	1.38832	1.59132	1.62765			2.03911	1.7847	1.64474		1.9387	1.58923		1.92215		1.85093
	50	1.59618					1.4035	1.30277	1.48065	1.39382			1.6597		1.64377		1.7984	1.74669		1.8333		1.69924
	51	1.59938					1.4148	1.31303	1.56299	1.42412			1.69743		1.40268		1.82991	1.62938		1.97239		1.74711
	52	1.64901					1.47513	1.41431	1.38549	1.39426			2.09566		1.34328		2.05439	1.74513		2.00214		1.58026
	53	1.65093					1.25805	1.31754	1.41663	1.58716			2.29372		1.44525		1.88473	1.70276		1.96921		1.6342
	54	1.70675					1.30492	1.46146	1.42632	1.61224			2.52866		1.49194		1.94724			1.62382		1.96415
	55	1.69809					1.47229	1.46156	1.52649	1.60898			2.50036		1.47785		1.89158			1.73528		1.60842
	56	1.79025					1.48958	1.62966	1.56413	1.66801			2.57383		1.60155		1.82767			1.94484		1.81296
	57	1.78769					1.61572	1.68912	1.95644	1.54237			2.41686		1.58276		1.73249			1.764		1.78947
	58	1.96475					1.68892	2.00174	1.99783	1.57623			3.4277		1.38905		1.89111			2.02578		1.68442
	59	1.86086					1.70143	2.02729	1.95709	1.63293			2.36272		1.65707		1.68008			1.94685		1.78228
	60	1.90132					1.63868	2.23755	2.13545	1.31031			2.49591		1.57557		2.04413					1.77296
	61	1.97555					1.63386	1.95428	2.35959	1.55782			2.47746		1.65844		2.11635					2.04658
	62	1.87031					1.70673	1.81431	2.21615	1.81457			2.27925		1.54728		1.83873					1.74544
	63	1.86745					1.75567	1.68796	2.057	2.06368					1.72595		2.06321					1.71868
	64	1.82972					1.86095	2.13998	2.03983	1.81052					1.44023		1.77998					1.73657
	65	1.96702					1.77625	2.15395	2.07485	1.69513					1.551		1.95091
	66	1.89785					1.77222	2.06983	2.10053	1.97974					1.652		1.81277
	67	1.93507					1.75747	2.03561	2.06429	2.27418					1.59848		1.88039
	68	2.09735					1.61796	2.25318	1.89576	2.08595							1.83391
	69	1.99282					1.82859	1.95736	1.77603	2.4093
	70	1.91257					1.5027	1.69304	1.80295	1.85158
	71	1.71264					1.49443	1.94267	1.43453	1.97891
	72	1.70425					1.58635	2.21607	1.41342	1.60115
	73	1.65881					1.56119	1.98325	1.43199
	74	1.63991					1.44481	2.08612	1.3888
	75	1.81703					1.72029	1.95558	1.77523
	76	1.98614					1.97483	2.14415	1.83943
	77	1.75018					1.89942	1.71072	1.64039
	78	1.4937					1.58143	1.42317	1.47652
	79	1.50664					1.56351		1.44977
	80	1.37518					1.5221		1.22825
	81	1.53366					1.53366
	82
	83
	84
	85
	86
	87
	88

## Sheet: K
	Time after event of interest (hr)	m-CAM	plasmid		m-CAM																							plasmid transfection
	0	1.5953	1.59941		1.45879	1.60415	1.43584	1.43709	1.42573	1.52921		1.61906	1.64417	1.586		1.67449	1.81509	1.6547		1.83824		1.6116						1.52874	1.35593	1.55724	1.5638	1.56534	1.75239	1.81719	1.57676	1.56322	1.64671	1.66618
	1	1.69714	1.60318		1.38175	1.55741	1.78419	1.9115	1.39941	1.49805		2.11416	1.78253	1.64835		1.64656	1.68299	1.78398		1.84869		1.72036						1.56478	1.69287	1.53462	1.57677	1.62708	1.51191	1.58463	1.86077	1.69009	1.48898	1.5025
	2	1.72254	1.8336		1.63553	1.47471	1.59192	1.50709	1.62687	1.6668		2.23847	1.53222	2.03965		1.66482	1.73288	1.8454		1.95298		1.60617						1.69348	1.57458	1.48719	2.43587	1.91861	1.55576	2.73673	1.9184	1.55645	1.77431	1.51822
	3	1.72648	2.08912		1.65654	1.50665	1.43341	1.82728	1.86488	1.53573		2.08831	1.60351	1.74808		2.19693	1.5003	1.64674		1.89152		1.67084						1.50546	1.69841	2.06421	2.81138	2.69953	2.03467	2.89017	2.15239	1.3568	1.77873	1.98853
	4	1.80557	3.36786		1.57286	1.53236	1.86962	2.21379	1.70741	1.62379		2.23104	1.82307	1.97731		1.97286	1.5328	1.68736		1.93085		1.60282						1.40769	1.63292	8.12552	4.04538	5.15394	2.94644	3.70308	3.90209	1.43402	1.94863	2.74671
	5	1.71197	4.24482		1.52489	1.78947	1.35706	1.68393	1.74027	1.58147		1.80357	1.67399	2.19256		1.94273	1.48129	1.79182		1.88111		1.52346						1.8561	1.53856	9.41489	5.12177	6.19108	2.43155	4.20979	7.15404	1.5394	2.68097	4.55492
	6	1.72052	4.7139		1.62044	1.96175	1.58634	2.12836	1.52966	1.72117		1.86887	1.56972	1.81457		1.84428	1.48898	1.67288		1.70714		1.57307						1.2533	1.80084	9.96172	6.13497	7.1535	2.42198	6.13379	6.53182	1.80738	3.03088	5.62276
	7	1.75484	5.32974		1.69205	1.58697	1.61132	1.49406	1.88686	1.71595		2.24585	1.58683	1.95695		1.95675	1.61668	1.69932		1.98063		1.53751						1.61917	2.45008	9.9026	5.53281	8.95879	2.35723	6.88028	6.96561	2.70664	4.00759	7.24638
	8	1.81506	5.13467		1.82738	1.54162	1.72507	1.84234	2.06098	1.56696		2.06588	1.6596	1.82893		2.18414	1.68768	1.67185		1.92344		1.62496						1.68016	2.78734	8.26989	5.5966	7.89278	2.3119	6.5236	5.58534	3.72642	4.32737	7.77999
	9	1.74022	4.12088		1.61962	2.05681	1.47429	1.49183	1.63474	1.64123		1.75541	1.49306	1.92785		1.98496	1.64918	1.66191		2.05374		1.61838						1.49105	5.70399	5.41161	3.7375	3.39047	2.26395	4.31711	5.92944	3.20671	3.3557	6.52209
	10	1.83373	5.88231		1.55812	1.5748			1.70721	1.69824		2.11591	2.24829	2.1433		1.77794	2.02759	1.52956		1.97054		1.45324						1.83824	7.76914	8.73468	5.37731	8.4399	2.67648	6.10843	8.17204	4.86592	5.90883	4.81441
	11	1.88285	6.36496		1.59976	1.73656			1.58831	2.36823		2.1705	1.87021	2.01857		1.78577	1.916	1.47962		1.94498		1.91571						2.04499	7.95229	8.35655	7.64494	7.67123	2.84511	9.52665	9.00047	5.57008	5.57021	3.83203
	12	2.04935	6.1459		1.56261	3.2354			1.43604	2.16883		2.36651	1.90268	1.80391		1.74525	1.89452	1.59004		1.87066		1.61577						2.096	7.91624	5.09126	6.08882	9.18157	2.92309	8.8993	9.34803	6.82157	4.49102	4.74799
	13	1.84147	5.922		1.68535	1.96278			1.54625	1.59172		2.05936	2.47353	2.28954		1.81959	1.66898	1.63607		1.5168		1.64769						1.91132	7.18659	6.85986	4.18884	9.60933	3.33264	5.00963	8.57719	8.88832	4.1791	5.39915
	14	1.72349	5.61643		1.62918	1.5417			1.39953	1.57729		1.95236	1.91926	1.86999		1.82678	1.8384	1.73232		1.63427		1.56087						2.10567	6.9036	6.72269	4.662	5.81148	4.75034	2.27359	9.0112	9.73097	4.15734	5.65185
	15	1.71801	6.60583		1.70588	1.70738			1.64986	1.46828		1.87293	1.89051	1.80349		1.8127	1.92499	1.61129		1.74491		1.42395						2.10793	6.86499	8.01165	6.53126	7.89194	7.20153	7.65391	8.20513	8.31316	4.21394	5.6687
	16	1.77492	6.36518		1.78947	1.80348			1.83337	1.7939				1.90764	1.61319	1.94463	1.72611	2.2831		1.66419		1.16505						2.15362	6.60066	6.25174	4.79422	9.08932	9.25825	3.52665	9.81394	7.48921	4.56621	6.47313
	17	1.8059	6.03818		1.97314	1.86846			1.72936	1.99692				1.85275	1.82323	1.89234	1.79101	2		1.25558		1.68209						2.0202	5.67644	5.37464		7.57576	7.01232	5.9312	7.34463	7.87949	4.03101	7.53611
	18	1.79792	6.46675		2.33713	1.77528			1.77213	1.43683	1.50388			1.72274	1.80505	1.84026	2.26279	1.82693		1.4681		1.82391						2.03943	5.60803	8.60612		5.91716	8.89039	7.14286	7.38578	8.93887	5.51204	4.62684
	19	1.7573	6.26842		1.96696	1.64799			1.74352	1.45914	1.70515			1.85283	1.92855	1.8219	1.81991	1.89036		1.65637		1.5949						1.98768	6.76983	9.43848		5.74813	6.49091	5.6205	8.95804	7.1436	5.62948	4.8976
	20	1.75456	7.06071		1.94725	1.71674			1.48124	1.52621	1.60836			1.93509	1.86069	2.01673	1.81757	1.78165		1.72414		1.63908						2.84226	6.01647	9.63054		8.89716	6.41228	6.30347	7.44834	8.64964	5.9556	8.4513
	21	1.85289	6.82531		1.95904	1.99219			1.86855	1.73596	1.86544					1.94539	1.98969	1.77273		1.70317		1.69674						2.60022	6.48203	9.897		9.56464	6.38638	6.54417	4.48263	9.47075	5.02917	7.79616
	22	1.88216	6.91017		2.16621	1.88561			1.74115	1.79121	1.52806					1.90911	2.04121	1.68885		1.71464		2.35553						3.33542	8.71656	9.92		6.24783	7.02934	7.109	4.4726	9.22509	5.69052	7.35534
	23	1.92598	7.41788		2.16495	1.85285			1.76461	1.88816	1.5125					1.97761	1.79896	1.92524		1.78178		2.59319						3.89105	9.09386	8.34532		7.82524	7.81401	7.62893	4.28349	9.7154	5.9795	9.60198
	24	1.81266	7.57737		1.98901	2.20829			1.8253	1.62483	1.65695					2.11054	1.75458	1.65242		1.62637	1.55208	1.93892						4.61797	7.58495	9.13748		9.84116	8.15827	7.90639	4.1841	9.80618	5.52191	9.01528
	25	1.83299	7.79232		2.56304	1.92895			1.89292	1.61878	1.87289					1.86153	1.70555	1.81351		1.53442	1.59193	1.77936						3.82305	7.38552	9.0639		8.35253	7.76043	8.03674	5.57512	9.38397	8.99072	9.55124
	26	1.80594	7.15345		2.34427	1.90476			1.82539	2.0217	1.56416					1.89185	1.86143	1.78132		1.46706	1.51187	1.69153						3.9666	6.19579	9.26126		4.08705	6.47866	9.60024	6.15542	8.66286	8.23373	8.89284
	27	1.88338	7.64093		2.41452	2.05434			1.74358	1.80803	2.13711					2.01613	1.79564	1.73594		1.36644	1.81252	1.8329						4.63353	8.60289	8.84281		4.46368	8.52814	7.27714	6.65557	9.43165	8.87574	9.09816
	28	1.88014	7.64385		2.12446	2.26166			1.6688	2.0632	1.91704					2.01799	1.74441	1.6486		1.50227	1.87597	1.85714						5.85938	5.3918	9.71362		3.69188	8.19672	8.69196	8.74548	7.10109	9.27508	9.7715
	29	1.8542	7.41563		2.20926	2.08296					1.87165					2.05767	1.8822	1.69676		1.5441	1.43712	1.90606						3.89526	5.50585	9.41115		5.30435	7.76114	7.65794	7.96813	8.07855	9.67039	8.90354
	30	1.77959	7.08655		2.09135	1.92864					1.64384					1.84941	1.81069	1.79525		1.67952	1.46647	1.75109						4.41393	4.91573	9.38279		6.25103	6.14962	5.20962	8.57756	9.98172	7.63197	8.35149
	31	1.79718			1.91789	2.19318					1.76462					1.83753	1.78737	1.85279		1.7421	1.50389	1.57527
	32	1.84051			2.92618	1.86821					1.82815					1.41709	1.59553	1.9634		1.67844	1.54692	1.74064
	33	1.87879			2.27251	2.00465					1.8351						1.79147	1.82753			1.59449	1.82574
	34	1.69839			1.85242	1.78758					1.5842						1.78033	1.58129			1.62985	1.67304
	35	1.77714			2.24041	1.89949					1.76738						1.56305	1.55763	1.59126		1.98696	1.61092
	36	1.67265			1.97673	1.83428					1.55508						1.14492	1.65036	1.59976		1.82281	1.79723
	37	1.71688			2.37424	1.78777					1.61797							1.62596	1.69873		1.62209	1.29143
	38	1.81357			2.05884	1.79814					1.72082							1.76898	1.7978		1.91795	1.63246
	39	1.7701			1.96597	1.8037					1.74429							1.41339	1.94718		1.75355	1.76263
	40	1.70983																1.37186	1.85789		1.77159	1.83797
	41	1.6546																1.62317	1.53683			1.8038
	42	1.71427																1.76096	1.64758			1.73426
	43	1.73472																				1.73472
	44	1.63625																				1.63625
	45	1.83206																				1.83206
	46	1.66859																				1.66859
	47	1.61476																				1.61476
	48	1.99005																				1.99005
	49	2.11327																				1.91327
	50	2.13995																				1.93995
	51	2.14623																				1.94623
	52	2.20123																				2.00123
	53	1.76136																				1.56136
	54	1.19487																				1.19487
	55	2.04528																				2.04528
	56	1.8077																				1.8077
	57	1.77102																				1.77102
	58	1.69109

## Sheet: L
raw number of cells					% of cells
		not activated	activated				not activated	activated
mock	WT	15	2		mock	WT	88.2353	11.7647
	R236E-R255E	14	1			R236E-R255E	93.3333	6.66667
	20A	10	1			20A	90.9091	9.09091
m-CAM/MN+mitosis	WT	23	4		m-CAM/MN+mitosis	WT	85.1852	14.8148
	R236E-R255E	20	4			R236E-R255E	83.3333	16.6667
	20A	16	2			20A	88.8889	11.1111
plasmid transfection	WT	1	22		plasmid transfection	WT	4.34783	95.6522
	R236E-R255E	0	17			R236E-R255E	0	100
	20A	0	12			20A	0	100

## Sheet: M
	Gene	sgEMPTY	mCitrine	mCerulean3	Comp 3
	CXCL1	1	0.69552	0.948298	2.99729
	CXCL2	1	0.600655	0.656859	0.642839
	IL6	1	1.13015	1.41228	7.95809
	CCL20	1	1.37792	0.960218	9.0659
	CCL5	1	0.908334	1.10302	5.80239
	CXCL10	1	1.04539	0.919205	2.86341
	IL15	1	1.06514	0.996978	1.72097
