# Supplementary material for: Micronucleus is not a potent inducer of the cGAS/STING pathway
Source: Life Sci Alliance. 2024 Feb 2;7(4):e202302424. doi: 10.26508/lsa.202302424 (PMC10837050; doi:10.26508/lsa.202302424)
Supplement: Supplementary file 9 [file LSA-2023-02424_SdataFS4.xlsx]

## Sheet: A
	St-AI	NC	2 hrs	5 hrs	30 hrs
	1.57445	3879
	1.92871	3863
	2.17498	4220
	1.56271	4000
	1.47948	3277
	1.59772	5088
	1.5604	3401
	1.55198	3550
	1.88206	3947
	1.36894	3775
	1.5668	3245
	1.6804	3201
	1.74883	3510
	1.42213	4048
	1.67637	3144
	1.80213	3405
	1.68434	3297
	1.48039	3317
	1.57404	3470
	1.54307	3654
	1.76044	3393
	1.73043	3249
	1.52253	3486
	1.78402	3650
	1.73757	3112
	1.93952	3108
	1.35203	2992
	1.34656	3176
	1.54716	2964
	1.45686	3032
	1.23666	3289
	1.73189	3140
	1.59676	4397
	1.35329	4241
	1.77428	3253
	1.23383	3184
	1.66427	4494
	1.33488	3867
	1.28741	3992
	1.52635	4546
	1.46064	3602
	1.8736	3859
	1.91734	3297
	1.40757	3297
	1.56904	3289
	1.87729	3100
	1.74951	3253
	1.57628	3558
	1.70183	3458
	1.52001	3743
	1.94844	4297
	2.08202	8393
	1.56648	5176
	1.87286	3036
	1.7742	3076
	1.94013	3377
	1.58737	3377
	1.76601	3333
	1.70171	3329
	1.5168	3413
	1.86357	4000
	1.60502	4124
	1.67576	3437
	1.87429	3622
	1.56098	3401
	1.50283	3120
	1.77313	3237
	1.5851	3610
	1.41794	3538
	1.48495	3337
	1.55712	3462
	1.77273	3245
	1.56089	3192
	1.46592	3690
	1.43494	3277
	1.51663	3602
	1.37521	3506
	1.23639	3747
	1.44082	4104
	1.25984	3911
	1.24407	3538
	1.25003	3658
	1.57435	3767
	1.36888	3273
	3.84008		32901
	2.57403		19307
	2.48527		11449
	2.85851		17035
	3.44752		19589
	2.19714		20773
	2.06496		15665
	3.27312		33776
	2.35816		8553
	2.40974		21934
	2.96433		21512
	1.94627		13838
	1.93087		25817
	3.95385		26347
	2.91463		23628
	2.78198		16681
	3.46824		29310
	2.4108		23781
	3.48425		22624
	3.18462		21484
	2.22617		10188
	1.69624		19950
	2.38948		13256
	1.79909		18822
	2.73069		19986
	2.52105		23857
	3.18272		21596
	3.23185		50160
	2.56896		24568
	2.2771		7035
	2.29322		6421
	2.55558		19958
	3.45575		29182
	2.10917		20159
	2.4086		13320
	3.04171		28724
	2.14957		18046
	1.55783		10726
	2.03959		32652
	3.69641		24018
	3.20056		19022
	2.32916		44486
	2.96973		26094
	2.45196		7461
	1.84201		6694
	1.89152		8738
	2.99201		17035
	3.28997		18681
	3.8739		20167
	2.49427		18681
	1.73668		14224
	2.88514		14224
	3.9685		19801
	3.79009		20508
	2.97602		13637
	6.57434		36041
	2.12044		16593
	4.26961		29841
	1.56161		8674
	2.6407		15288
	4.73298		27058
	3.22762		16894
	4.52505		20833
	3.70277		15898
	4.3182		17123
	3.73162		22211
	1.55272		7473
	1.93768		9577
	3.07369		20408
	2.24632		15452
	2.44302		16749
	3.06962		18990
	4.25919		16276
	1.71348		6754
	2.19963		12437
	1.88017		8176
	1.95433		14870
	1.66042		9244
	2.04844		12722
	2.29496		12914
	2.18701		15452
	2.82567		16007
	2.94962		13292
	2.73871		19380
	3.53745		18287
	2.16863		14894
	2.78483		14894
	3.23995		16721
	2.56567		13457
	3.31904		13220
	1.7008		24383
	3.06352		15701
	2.03163		8883
	1.7923		11035
	3.10384		14962
	2.04819		9573
	2.10635		9726
	1.92413		9642
	3.20039		18456
	2.09465		13597
	2.20443		26889
	1.59729		15139
	1.80162		17408
	1.60197		10714
	2.25663		13256
	2.71203		13256
	1.58318		13179
	1.98684		13625
	2.00295		15432
	3.04822		15252
	1.75585		11734
	1.59637		9369
	3.48853		23452
	3.47605		21299
	3.47336		21343
	2.90271		18356
	6.35887			19833
	2.01637			10818
	2.84692			11284
	5.90489			13244
	4.60418			12147
	2.79602			7309
	4.5881			16292
	3.3715			11031
	2.62377			7313
	5.88806			10393
	2.64642			17810
	4.55412			17424
	4.53093			14099
	5.36117			18472
	7.13958			17689
	5.99259			11035
	5.41346			16111
	2.2677			10107
	2.0198			9063
	3.47222			19854
	1.82288			11637
	2.23299			12963
	2.49145			12971
	2.19108			10003
	2.25407			10236
	2.40482			9453
	2.29259			9505
	2.69367			13288
	4.69639			13135
	3.89179			12449
	3.82982			11979
	5.45606			11248
	4.82045			14786
	2.65944			7092
	4.92422			10975
	4.99249			8537
	3.30697			11645
	4.24463			8919
	2.75241			13288
	3.60202			8971
	3.439			12774
	3.13481			13565
	3.39132			15272
	3.31402			10790
	3.02665			10107
	3.36722			11517
	3.5886			13445
	2.90648			9011
	2.33666			9144
	3.73271			13252
	3.56156			19171
	2.89864			15633
	4.16104			13115
	3.93276			19950
	4.52212			11742
	4.49632			14155
	2.93144			10156
	2.64486			13918
	5.45446			18452
	7.71726			30905
	5.00958			25383
	3.30445			16364
	3.93647			17565
	4.73981			22383
	3.1589			7642
	3.94964			9959
	6.12328			9328
	3.72607			13328
	3.58828			24162
	3.84994			9790
	4.71944			20693
	2.74898			12850
	4.53582			19673
	2.62581			6574
	2.4204			9798
	3.46457			9031
	3.51901			8312
	2.28838			8614
	2.33676			9911
	2.8796			9995
	3.2432			10870
	5.60406			11955
	3.05795			8658
	2.89509			8545
	3.64203			10332
	2.549			11224
	5.77849			12224
	4.88495			10654
	4.32359			14304
	3.26159			9838
	2.84955			7489
	2.80357			8545
	3.68865			19368
	3.12051			9425
	4.51439			10272
	5.19251				15581
	7.21637				49369
	6.24781				27881
	7.34316				38860
	9.4009				10083
	9.03486				11710
	7.93429				8200
	10.4194				22652
	13.5853				27114
	6.71933				18777
	8.4891				16705
	5.00542				10553
	4.39128				9597
	5.88888				9220
	4.41403				12758
	6.92044				19858
	9.70329				13774
	3.86171				14019
	8.50895				10457
	5.80246				7762
	6.00534				19147
	6.40812				11228
	4.81648				11939
	5.80417				15886
	4.38298				9168
	3.00909				14493
	5.7536				20151
	8.25294				14063
	5.62771				6594
	7.25652				10754
	4.20582				5212
	3.92975				9385
	4.06694				7200
	5.62807				10457
	4.47267				13698
	3.40681				11987
	2.97572				4819
	3.44328				7650
	2.61691				6224
	3.07351				6072
	3.75735				7292
	4.15514				11814
	4.68646				7911
	5.8867				10493
	4.40694				12505
	6.38598				11814
	4.12732				6469
	3.20908				7474
	5.56419				6429
	2.44177				4534
	2.23596				8429
	5.03342				7778
	3.58112				4237
	2.6098				7329
	2.39871				7534
	5.16993				16087
	11.473				20990
	7.04821				8622
	2.45187				7774
	4.48687				8622
	3.31751				7313
	3.34761				4827
	4.65966				8702
	3.05375				7903
	5.45447				5999
	2.30584				5501
	3.90274				6558
	2.62891				7774
	1.89864				6782
	10.6743				20990
	5.03134				7505
	3.50849				8252

## Sheet: B
		pSTING
	2^0	7566	10593	15613	14139	12180	9766	9534	8176	7224	9264	8409	7738	11822	7586	14288	10015	8802	13942	9726	7393	6594	7317	9075	10051	10087	9891	11075	10959	10959	7284	9425	15513	18906	18906	14605	11119	16480	9252	10413	9152	11192	11698	10340	10798	12441	7871	8096	6959
	2^1	12441	13930	14063	18878	14991	11537	16517	9413	14071	16733	11678	11172	20400	18842	21432	20416	17785	20930	18890	11742	15649	18946	16019	11617	11493	14244	14842	6497	8132	17810	13910	22391	21404	21207	14047	10666	13818	10228	8782	16011	16400	17528	18569	10525	13834	14051	20211	16452
	2^2	18300	18441	14473	9830	18200	7903	7903	9031	14067	12530	11798	8750	17545	16839	7598	9204	10152	10152	13280	10754	9835	9678	13120	9092	15425	9204	7598	13839	11264	16453	12027	16799	7991	8373	14919	7052	16361	7529	12987	6188	9357	6534	8521	16527	16239	17027	7843	7224
	2^3	27636	16508	21046	18854	13529	8232	10710	12031	11489	14011	19870	16553	15641	14746	13252	21046	27636	16508	7903	14127	8573	8786	7582	14742	14742	6987	9979	9710	9606	19809	14015	10557	10557	16874	15368	10975	18079	17171	8802	25219	7369	15260	10814	8501	10019	7369	9943
	2^4	12886	9931	14798	11983	12087	12087	11216	12886	18167	7979	7108	10457	6441	6851	12854	5385	12906	15974	11501	12087	10364	15380	14428	14838	14473	17360	14942	7184	9079	16613	14428	11393	12947	19685	17794	16539	16822	15236	11577	8859	13922	11822	11268	14127	15183	9750	19572	13581
	2^5	11493	6658	8457	5803	6116	5570	8292	11493	7425	6562	9589	8236	6044	5208	6562	7722	8308	10517	6473	8963	9834	7481	6285	6473	15079	8441	8638	6706	10039	7132	6521	12035	6795	6076	10276	11838	8786	8638
	2^6	4634	3016	4714	3020	4172	6425	3490	3815	3678	4582	3341	3554	3972	6863	6863	7437	5457	3048	4092	3578	4718	4935	3084	3184	2980	2795	3201	3337	2807	2843	4309	2124	2530	3887	3329	3626	4164	3092	4654	5297	3566	3767	4084	4662	3510	3811	6064	3887
	2^7	4634	4261	3558	4891	3381	4983	4739	4983	4959	3301	2968	3365	4116	2707	2803	5265	4759	3357	2731	3466	2891	3152	3409	3863	4494	3747	2594	3068	3767	2803	2377	3767	3068	2727	3168	2751	2827	3321	3349	2755	3417	2542	3686	2827	3835
	2^8	2502	3895	2715	2691	2767	2863	2791	3080	4397	3341	2956	2960	2855	2855	3052	2739	3895	3658	3112	3012	3192	3437	3626	3767	3767	4783	4196	5020	4979	5068	3225	2935	3522	4176	3851	2919	2662	3156	3522	2803	2751	4176	3116	2638	3192
	DMSO	4767	4570	4562	4670	4927	4369	3715	3959	3514	3650	4767	3815	5056	4975	4791	3289	3104	3907	4614	3923	4056	5004	4457	3751	3357	4325	5911	4168	4212	4413	3907	3209	4899	4899	4281	3357	4518	5357	3871	5598	5004	6602	4799	4269	4473	5208	4433	2923
[truncated: 8 more columns]

## Sheet: C
		St-AI
	2^0	5.42668	3.89324	3.47646	4.52539	3.22858	7.23325	3.98247	3.22899	5.74569	3.11165	4.23222	2.42818	4.15878	2.74046	5.6517	3.38376	5.37275	6.31455	6.19929	4.12237	2.54682	2.64751	2.20807	3.20366	3.36302	3.03155	3.62604	4.48549	3.28904	4.89008	3.56065	4.56526	3.43134	6.38152	5.54075	4.40833	2.94988	4.42098	3.36171	4.76369	2.63455	3.76401	4.03463	4.2685	2.7363	5.16016	5.11738	6.03843
	2^1	11.4828	9.45674	8.28253	6.45113	9.25009	11.0627	8.27478	4.04069	4.90635	7.2398	6.32134	5.05155	10.5148	5.31416	4.77633	8.14555	4.93863	8.88253	4.35798	5.67996	3.90346	3.99149	4.54633	3.65016	2.89539	3.25749	3.55454	3.68825	4.22961	2.62341	3.86265	3.501	3.02663	3.93256	3.4325	3.97849	2.48832	3.39158	3.65972	4.14726	4.12414	4.11008	4.53118	4.01147	5.82797	3.69459	5.77737	4.66655
	2^2	6.1277	3.40524	4.59667	8.52283	6.57672	3.71426	5.29893	2.89327	3.25703	2.76448	3.57324	2.91478	3.73043	3.72852	4.08939	5.04055	4.0939	4.69126	4.72586	5.26242	4.72808	4.50034	3.85061	6.49673	4.77979	5.07496	3.97486	3.86611	4.09813	3.40143	2.6651	2.85815	2.29753	2.16352	3.56486	5.20403	5.5316	4.57505	7.32852	6.50673	5.23016	4.42587	4.32786	3.89496	4.44073	7.64838	4.40396	4.12601
	2^3	4.94393	3.35342	3.00522	4.64615	2.156	2.21975	2.20316	2.3696	2.45003	2.94467	5.52443	3.57278	3.11729	2.26949	2.7824	2.83242	4.70365	3.19922	3.08585	4.49668	2.52345	2.32011	2.44592	3.11494	1.96099	2.0969	2.25076	2.88005	2.7322	3.26796	4.09764	2.37719	2.63244	2.93495	3.47352	2.28461	3.24374	4.41819	2.63175	3.9278	2.29011	3.69964	4.77157	3.25202	2.14404	2.31314	2.33539
	2^4	3.15924	3.2902	2.67065	2.2999	2.70385	2.55399	2.3311	5.38771	3.82589	2.78805	2.54802	2.74056	2.33693	4.38729	3.54928	2.57364	2.64626	4.11144	2.3926	2.50584	2.0005	2.42653	2.33682	3.27849	3.85611	2.97499	4.2329	3.51533	2.15992	3.05747	2.36814	2.66468	4.5774	5.50225	2.35162	3.39869	1.87191	3.33902	2.99761	2.19126	2.74596	2.52668	2.77891	3.50004	2.98162	2.3533	3.29337	3.2518
	2^5	2.05236	3.18186	2.04734	2.80306	2.49046	2.19354	2.18066	2.39219	2.6761	3.19092	2.09815	2.29614	2.18581	2.55529	2.20923	2.23548	2.18736	2.4309	2.24151	2.30579	2.69271	2.30909	2.16294	2.34093	2.3111	3.82888	2.03738	2.19487	2.99511	2.40176	2.24578	2.35789	2.44122	2.25394	2.46416	2.10271	2.26918	1.47693
	2^6	1.71458	1.73456	1.65762	1.87335	1.9075	1.93998	2.03522	2.14313	1.66758	1.57668	1.67485	1.46449	1.44503	1.52909	1.87246	1.79772	1.95816	1.5088	1.66359	1.73972	1.50331	1.51458	1.5461	1.93684	1.3004	1.94715	1.65068	1.87232	1.55819	1.55321	1.79613	1.43065	1.7373	1.34923	1.74654	1.48479	1.56172	1.77262	2.24541	1.60777	1.57516	1.94253	1.81195	1.46401	1.48182	1.98252	1.66693	1.56632
	2^7	1.61182	1.68394	1.40359	1.90188	1.74403	1.58451	1.52696	1.55206	1.81145	1.85774	1.95926	1.84991	1.43107	1.55368	1.61757	1.85188	1.62663	1.55815	1.44589	1.58738	1.38744	1.49578	1.44545	1.7147	1.53098	1.33179	1.87465	1.83195	1.78405	1.88628	1.67404	1.78418	1.71758	1.81981	1.59975	1.95984	1.59148	1.6013	1.6466	1.80909	1.63091	1.9503	1.34844	1.36285	1.68103
	2^8	1.61075	1.53349	1.6452	1.59368	1.95885	1.65229	1.7383	1.6734	1.26027	1.57292	1.85447	1.43463	1.50078	1.6261	1.48243	1.52906	1.55921	1.76918	1.70795	1.66315	1.85336	1.63924	1.30648	1.71865	1.83029	1.29336	1.51876	1.4732	1.32107	1.27738	1.4083	1.43356	1.8484	1.93875	1.52111	1.71791	1.4592	1.49049	1.85933	1.76936	1.73974	1.39727	1.51453	1.74911	1.63227
	DMSO	1.58065	1.54844	1.27384	1.34369	1.38286	1.26028	1.4642	1.81758	1.22439	1.48884	1.54348	1.4443	1.48936	1.31168	1.27898	1.43991	1.57067	1.86547	1.15257	1.16418	1.54611	1.24621	1.62218	1.55196	1.63506	1.31392	1.06112	1.57413	1.35621	1.61515	1.76109	1.42726	1.46354	1.58796	1.46255	1.2481	1.30382	1.32445	1.6583	1.31914	1.31698	1.06966	1.60373	1.61248	1.54158	1.49157	1.29646	1.57613
[truncated: 8 more columns]

## Sheet: D
	GFP+
	36.3014
	20.2899
	19.2982

## Sheet: E
	shScramble	shcGAS
	1	0.153966
	1	0.170579
	1	0.134696

## Sheet: G (left)
	time after event of interest (hr)	average-infection	average-Comp3	average-DMSO		infection																Comp3											DMSO
	0	1.71908	1.59763	1.51129		1.7196	1.60023	1.48971	1.56282	1.72117	1.86768	1.5764	1.86306	1.59033	1.56057	2.11968	1.80343	1.89722	1.58826	1.82603		1.5456	1.33774	1.34439	1.55333	1.81231	1.33633	1.5957	1.74953	1.86085	1.84054		1.36879	1.53381	1.42695	1.40499	1.55807	1.62201	1.7263	1.27755	1.61079	1.69609	1.39885
	1	1.73653	1.83384	1.61807		1.79695	1.42851	1.92781	1.4751	1.71554	1.53374	1.43701	1.89238	1.63371	1.52195	2.16749	1.89248	1.93824	1.73697	1.95004		1.56559	1.60753	1.74432	1.64329	2.36991	2.16538	1.63653	1.84934	2.00036	1.75614		1.59123	1.40471	1.77072	1.51701	1.52715	1.53759	1.69646	1.52236	1.84014	1.67504	1.71634
	2	1.65865	2.40684	1.70593		1.63934	1.48819	1.522	1.57593	1.54711	1.61129	1.41545	1.92966	1.65511	1.63959	2.22523	1.57318	1.77469	1.20152	2.08151		2.18616	1.57831	2.84968	2.26065	3.48215	2.56614	2.10285	2.23309	2.87056	1.9388		1.84877	1.81293	1.67864	1.55816	1.68947	1.75115	1.62242	1.64551	1.70086	1.74879	1.70853
	3	1.71162	2.58237	1.65786		1.60241	1.64567	1.48588	1.91129	1.9611	1.67626	1.17031	2.04531	1.67626	1.76541	2.01572	1.63171	1.74046	1.51822	1.82828		2.13735	1.39839	2.52313	2.26717	3.94011	2.54162	2.81497	2.83656	3.62589	1.73848		1.49785	1.46446	1.72279	1.84549	1.41812	1.53057	1.80505	1.38624	2.06236	1.82534	1.67815
	4	1.6897	2.7895	1.73803		1.53597	1.81785	1.84856	1.79825	1.76379	1.83458	1.35193	1.80634	1.93237	1.67296	1.47747	1.46968	1.80871	1.67357	1.55348		2.28009	1.26839	2.57017	2.25376	4.11602	2.63939	3.61059	3.36957	3.24412	2.54291		1.71969	1.90628	1.9862	1.9259	1.56792	1.68748	1.66093	1.80343	1.76857	1.56336	1.52858
	5	1.77962	2.93162	1.72237		2.0012	1.45419	1.31597	1.68	1.92827	2.00874	1.61872	1.39832	2.21729	1.90909	1.99269	1.98531	1.381	1.84502	1.95848		2.67259	2.22595	2.33702	2.32724	3.72024	2.72387	4.12241	3.5705	3.89691	1.71949		2.06441	1.86225	1.67405	1.89744	1.62006	1.42965	1.93504	1.62206	1.76757	1.40412	1.66945
	6	1.7668	3.05424	1.76697		1.47588	1.54703	1.19538	2.06882	2.00447	1.91119	1.5536	1.72747	1.87163	2.01677	1.90295	1.51774	1.93118	1.82723	1.95066		2.37081	2.0922	2.02653	2.19394	3.73676	2.6362	4.28535	4.33111	3.45307	3.41643		1.8226	2.13052	1.66987	1.57846	1.71367	1.77126	1.6896	1.92354	1.78799	1.67832	1.67084
	7	1.73335	3.23419	1.77871		1.50502	1.41697	1.33316	1.98827	1.77114	1.82169	1.73224	1.4109	1.86383	2.12653	2.04575	1.58381	1.86439	1.53081	2.00579		2.51516	2.70373	2.21008	2.56279	4.06757	2.58665	4.36121	3.36989	4.52034	3.4445		1.72302	2.06233	1.7079	1.66599	1.98979	1.73883	1.67544	2.01323	1.8917	1.63315	1.46439
	8	1.70278	3.11574	1.78815		1.56553	1.50221	1.44751	1.76367	1.54343	1.89613	1.66587	1.52548	1.95716	1.83009	2.23805	1.48588	1.82249	1.58849	1.70977		2.60941	2.51964	2.11429	2.45923	4.53866	2.61981	3.09631	4.90536	3.6877	2.60704		1.81118	2.2956	1.842	1.86554	1.85403	1.65809	1.51597	1.67856	1.84017	1.78611	1.52246
	9	1.71208	3.23274	1.73196		1.55618	1.49913	1.36183	1.7311	1.4515	1.86935	1.76667	1.26698	1.9802	1.77567	2.48756	1.72729	1.6095	1.74444	1.85385		3.17266	2.77978	2.36507	2.20751	4.31713	2.56346	4.98388	4.10989	3.03698	2.79109		1.69169	2.27676	1.50646	1.75724	1.7029	1.61586	1.68303	1.85615	1.85185	1.65187	1.45773
	10	1.75099	3.42911	1.8321		1.61092	1.34904	1.1309	1.65354	1.80313	1.95631	2.09809	1.63755	2.05105	1.75058	2.17628	1.74869	1.90006	1.72196	1.67677		3.45288	2.07277	2.5815	2.23668	4.24866	2.77289	5.71928	2.60865	4.30849	4.28929		2.56291	1.79878	1.52068	1.89765	2.0503	1.83925	1.60419	1.70721	1.74086	1.80525	1.62602
	11	1.74588	3.0907	1.77109		1.59103	1.43255	1.66574	1.49031	1.73287	1.94915	1.60562	1.93181	1.98259	1.50297	2.24115	1.7973	1.88427	1.68574	1.69511		2.91289	2.18678	2.50094	2.15126	3.77273	2.48651	4.2735	3.7111	3.95306	2.95822		1.55348	1.86623	1.63239	2.00148	1.84843	2.04477	1.65354	1.82191	1.70565	1.7491	1.60495
	12	1.74597	2.90425	1.86663		1.58818	1.30782	1.82315	1.58537	1.75724	1.81159	1.47127	1.92056	1.88278	1.53637	2.69663	1.81014	1.78903	1.72896	1.48046		3.04065	2.35092	2.10435	2.19851	3.4189	2.4635	4.15343	2.76601	3.42082	3.12538		1.71191	1.84372	2.53708	1.98776	1.88732	1.65187	1.67487	1.92864	1.89292	1.78035	1.6365
	13	1.64811	2.90456	1.74192		1.67236	1.32647	1.75263	1.41593	1.80102	1.73551	1.63504	1.96657	1.67448	1.50821	1.79147	1.51882	1.58532	1.78269	1.55521		3.53794	2.37523	2.16805	2.11277	2.89034	2.61531	4.33225	2.68256	3.39968	2.9315		1.73224	1.806	1.94901	1.6047	1.90718	1.57818	1.69603	1.65289	1.82197	1.72824	1.68467
	14	1.67435	2.91247	1.76786		1.47235	1.37166	1.82587	1.86757	1.72831	1.66389	1.47461	1.71233	1.72388	1.85499	1.85549	1.81602	1.39553	1.7468	1.60604		3.12602	2.84538	2.43644	3.15789	2.71819	2.49832	4.13353	2.33617	3.31457	2.55818		1.67856	2.02613	1.9547	1.44993	1.56139	2.06959	1.5943	1.77226	1.9034	1.77953	1.65664
	15	1.59854	3.02414	1.79459		1.63768	1.51306	1.50517	1.49701	1.32719	1.78147	1.63369	1.95389	1.606	1.57857	1.83366	1.52504	1.61126	1.40056	1.57393		2.85727	2.91725	2.77959	5.3335	2.19401	2.38928	3.24216	2.96001	2.77521	2.79312		1.71563	1.92775	1.89036	1.97183	2.03532	1.57328	1.40235	1.86741	1.69276	1.79228	1.87149
	16	1.67661	2.91493	1.70483		1.51332	1.76946	1.56206	1.46413	1.37134	1.62272	1.85641	1.97719	1.62933	1.83304	1.8609	1.65432	1.67785	1.79869	1.55844		3.15596	2.9937	2.87525	3.28185	2.95102	2.8332	2.76719	3.11289	2.35624	2.82202		1.54696	1.77662	1.84512	2.02216	1.72727	1.6464	1.21038	1.96223	1.88679	1.52532	1.60385
	17	1.73	2.79573	1.69414		1.60111	1.55245	1.69737	1.40285	1.36361	1.85907	1.77047	1.78992	1.83985	1.83428	2.21124	1.84069	1.76773	1.65851	1.76093		3.20865	2.24624	2.86843	2.6584	2.61516	2.9931	3.27906	2.51133	3.46182	2.11509		1.69779	1.69716	1.50943	2.03405	1.26045	2.12834	1.39629	1.95886	1.69492	1.67687	1.5814
	18	1.65197	2.80869	1.66798		1.68958	1.31303	1.85694	1.50656	1.39501	1.89813	1.7084	1.8617	1.85285	1.934	1.43142	1.60542	1.68305	1.59212	1.45138		3.44828	3.09474	3.03763	2.6968	2.29795	2.93614	2.69558	2.81437	2.95353	2.11193		1.92097	1.81847	1.56822	1.92163	1.38022	1.44209	2.06734	1.61031	1.34065	1.74688	1.53102
	19	1.77253	2.99475	1.60138		1.64144	1.76612	1.63058	1.75929	1.67818	1.86012	1.62909	2.00257	1.87664	1.73536	1.96288	1.70955	1.8624	1.59016	1.88356		2.94922	3.66775	3.24074	3.13961	2.04511	2.84073	2.78568	2.72552	4.04027	2.51289		1.97861	1.52995	1.58519	1.66157	1.36808	1.61823	1.6335	1.9685	1.4373	1.50305	1.3312
	20	1.72029	2.86428	1.59191		1.65303	1.48013	1.45671	1.89911	1.77956	1.85159	1.6945	1.85874	1.83668	1.70438	2.07641	1.61953	1.50404	1.64926	1.74064		3.67831	3.02998	3.37071	2.98924	2.52411	2.78822	2.32339	2.574	3.17811	2.18669		1.73991	1.73621	1.57609	1.44333	1.36827	1.96028	1.52941	1.54765	1.48511	1.62035	1.50438
	21	1.67669	2.66978	1.7421		1.62541	1.62431	1.80679	1.63449	1.78437	1.86741	1.40937	1.81963	1.83066	1.71748	1.37028	1.54437	1.60894	1.55642	1.9504		2.83584	3.47435	2.98169	2.82023	2.35521	2.75465	2.04459	2.57764	2.78245	2.07117		1.93282	1.93532	1.95727	1.63711	1.59591	1.70715	1.66786	1.59617	1.62268	1.71331	1.79754
	22	1.80735	2.73409	1.69125		1.58035	1.93827	2.03702	2.08789	1.74425	1.85132	1.79736	1.80679	1.87023	2.05541	2.1692	1.29472	1.49507	1.56364	1.81873		3.24851	3.92573	3.05536	2.72461	2.34149	2.92101	2.39378	2.33615	2.19695	2.19736		2.14571	1.82123	1.74136	1.59478	1.69137	1.43441	1.70867	1.71013	1.51246	1.71429	1.52936
	23	1.65785	2.61317	1.63217		1.2596	1.32714	2.22488	1.7094	1.58256	1.74601	1.55347	1.7196	1.7059	1.6792	1.95695	1.48572	1.65045	1.69189	1.57501		1.99764	3.45725	3.10868	2.73315	2.38095	2.57635	2.27821	2.28513	3.26776	2.04661		1.75578	1.7331	1.75663	1.68374	1.42349	1.47561	1.77733	1.51126	1.57743	1.42687	1.83268
	24	1.64636	2.61277	1.69567		1.45216	1.42594	1.93004	1.68599	1.67817	1.80678	1.61975	1.78622	1.71147	1.78115		1.52278	1.63845	1.56164	1.44858		1.99845	3.26609	3.12441	3.08804	2.4426	2.76723	2.10198	2.30558	3.09618	1.93711		2.02499	1.99147	1.81454	1.4776	1.50027	1.58492	1.74879	1.82916	1.40391	1.40154	1.87521
	25	1.63773	2.70846	1.77188		1.51256	1.25137	1.82699	1.35376	1.57663	1.72488	1.73515	1.71697	1.69581	2.01691		1.4583	1.89411	1.61199	1.5528		1.84659	3.74532	3.27003	2.61832	2.49666	3.28287	2.41063	2.22788	3.04202	2.1443		1.85391	1.87029	1.9429	1.57752	1.61668	1.57841	1.94576	2.00746	1.67522	1.60237	1.82017
	26	1.71142	2.78674	1.72938		1.41983	1.2792	2.28637	1.7607	1.62532	1.82434	1.52829	1.71578	1.74869	1.70612		1.53928	1.73219	2.08239			1.75931	3.77275	3.28307	2.3753	2.98579	3.15101	2.96552	2.47062	2.92919	2.17486		1.63043	2.30698	1.92937	1.5528	1.59096	1.42438	1.75602	1.60804	1.67697	1.64006	1.90718
	27	1.66489	2.68049	1.73612		1.38822	1.40067	2.16436	1.91014	1.58646	1.66556	1.34309	1.68215	1.65371	1.52167		1.65101	1.84275	1.83374			1.39235	3.55084	3.02994	2.08923	2.81884	2.90353	2.67968	2.37058	2.85812	3.11177		1.68539	1.79759	1.94879	1.52625	1.75775	1.58954	2.002	1.61063	1.6775	1.59553	1.9063
	28	1.64355	2.72673	1.67123		1.52833	1.3235	1.88324	1.70482	1.36256	1.62773	1.53846	1.85844	1.64585	1.61043		1.52583	1.83633	1.92061			1.4857	3.86733	3.26294	2.44677	2.58871	3.12121	2.69188	2.71487	2.96982	2.1181		1.64745	1.70367	1.83296	1.66403	1.65807	1.69574	1.58093	1.68099	1.71821	1.5948	1.60674
	29	1.57844	2.61249	1.74766		1.44128	1.34801		1.68857	1.77479	1.61045	1.35643	1.79563	1.62793	1.60659		1.45756	1.40791	1.82611			1.47014	3.71568	3.11042	2.07958	2.24808	3.5801	2.74107	2.331	2.68474	2.16409		1.74867	1.87074	2.12082	1.70986	1.62986	1.74709	1.67803	2.29674	1.44078	1.74607	1.2356
	30	1.6964	2.67647			1.54578	1.68305		1.63787	1.57642	1.88798	1.34705	2.03139	1.83076	1.6881		1.51089	1.71781	1.89965			1.37453	3.91579	3.79836	2.13249	2.1486	3.17589		2.57365	2.74048	2.22841
	31	1.59151				1.46932	1.45478		1.59026	1.65367	1.7223	1.4061	1.668		1.63972		1.59157	1.6677	1.64324
	32	1.62233				1.49855	1.60596		1.48542	1.69006	1.69972	1.34998			1.78654		1.71205	1.54947	1.84559
	33	1.54531				1.63149	1.49783		1.51274	1.8997		1.22626			1.56133		1.40768	1.62544
	34	1.52301				1.32371	1.70137		1.4069	1.77042		1.44255			1.41485		1.60362	1.52068
	35	1.49874				1.57356	1.43133		1.4402	1.75953		1.32358			1.48469		1.49964	1.47738
	36	1.54629				1.51666	1.53152		1.45893	1.76823		1.50589			1.46987		1.57501	1.54423
	37	1.58231				1.53139	1.40463		1.66959	1.74095		1.52274			1.4651		1.63919	1.68492
	38	1.5547				1.52253	1.29566		1.47291	1.67908		1.49555			1.5854		1.92367	1.46283
	39	1.58749				1.80663	1.44342		1.59481	1.58576		1.38768			1.76537		1.73346	1.38279
	40	1.58713				1.68543	1.36575		1.50509	1.64069		1.50136					1.79189	1.61972
	41	1.54153				1.73238	1.36275		1.53367	1.56961		1.55075					1.78737	1.25418
	42	1.58052				1.70388	1.46187		1.34454	1.44828		1.48679					1.7139	1.90436
	43	1.55637				1.60284	1.40231		1.36618	1.54799		1.44784					1.68976	1.83767
	44	1.57299				1.70323	1.40659			1.657		1.44793					1.53659	1.68658
	45	1.57472				1.53886	1.49105			1.72541		1.46199					1.65628
	46	1.49396				1.59055	1.53319			1.30142		1.42512					1.61954
	47	1.49659				1.62811	1.51007			1.25416							1.59402
	48	1.60134				1.62419	1.56644			1.68644							1.52827
	49	1.55096				1.48578	1.58339			1.59224							1.54244
	50	1.54887				1.51581	1.64028			1.50948							1.52991
	51	1.70277								1.72877							1.67677
	52	1.50823								1.50337							1.51309
	53	1.43575															1.43575
	54	1.60107															1.60107
	55
	56
	57
	58
	59
	60
	61
	62
	63
	64
	65
	66
	67
	68
	69
	70
	71
	72
	73
	74
	75
	76
	77
	78
	79
	80
	81
	82
	83
	84
	85
	86
	87
	88

## Sheet: G (right)
	raw number of cells				% of cells
		activated	not activated			activated	not activated
	DMSO	1	10		DMSO	9.09091	90.9091
	Comp3	10	0		Comp3	100	0
	lentivirus infection	1	14		lentivirus infection	6.66667	93.3333

## Sheet: H
raw number of cells						% of cells
	no i-CAM/m-CAM	no-mitosis	m-CAM	i-CAM		no i-CAM/m-CAM	no-mitosis	m-CAM	i-CAM
	4	25	22	2		7.54717	47.1698	41.5094	3.77358
