# Supplementary material for: Micronucleus is not a potent inducer of the cGAS/STING pathway
Source: Life Sci Alliance. 2024 Feb 2;7(4):e202302424. doi: 10.26508/lsa.202302424 (PMC10837050; doi:10.26508/lsa.202302424)
Supplement: Supplementary file 10 [file LSA-2023-02424_SdataFS5.xlsx]

## Sheet: A
	cxcl10
	sgEmpty	mCit	mCer	Comp3
	1	0.901826	0.827911	2.98552
	1	1.33971	1.3289	3.33415
	1	0.894622	0.600807	2.27056
	ccl20
	sgEmpty	mCit	mCer	Comp3
	1	1.46529	1.04438	9.76005
	1	1.23301	0.913189	9.2015
	1	1.43546	0.923089	8.23615
	cxcl1
	sgEmpty	mCit	mCer	Comp3
	1	0.651887	0.825959	2.54449
	1	0.766447	1.1941	3.53959
	1	0.668226	0.824833	2.90778
	cxcl2
	sgEmpty	mCit	mCer	Comp3
	1	0.67166	0.696778	0.671151
	1	0.597454	0.659493	0.644903
	1	0.532851	0.614307	0.612464
	IL15
	sgEmpty	mCit	mCer	Comp3
	1	1.06484	0.999727	1.91816
	1	1.01493	1.20768	1.68596
	1	1.11566	0.783527	1.5588
	IL6
	sgEmpty	mCit	mCer	Comp3
	1	0.607814	1.92849	11.8981
	1	1.23258	0.816863	7.86147
	1	1.55006	1.4915	4.1147
	ccl5
	sgEmpty	mCit	mCer	Comp3
	1	0.759235	1.10283	5.08192
	1	1.13431	1.46426	7.43375
	1	0.831453	0.741952	4.8915

## Sheet: C
	p21
		sgF21		sgF21
	sgEmpty	mCit	mCer	sgEmpty-Bleo	mCit-Bleo
	0.390255	0.342872	0.400673	1	1.00763
	0.42654	0.329914	0.404962	1	0.98646
	0.474828	0.362995	0.366184	1	1.07684
	LaminB1
		sgF21		sgF21
	sgEmpty	mCit	mCer	sgEmpty-Bleo	mCit-Bleo
	3.11979	3.83266	2.61421	1	0.505979
	2.1465	4.28808	3.00114	1	0.531084
	2.79295	4.39962	3.46652	1	0.500305
