# Supplementary material for: Micronucleus is not a potent inducer of the cGAS/STING pathway
Source: Life Sci Alliance. 2024 Feb 2;7(4):e202302424. doi: 10.26508/lsa.202302424 (PMC10837050; doi:10.26508/lsa.202302424)
Supplement: Supplementary file 11 [file LSA-2023-02424_SdataFS6.1.xlsx]

## Sheet: A (left)
	mCit-MN+/Trex foci+	16
	mCit-MN-/Trex foci+	3
	mCit-MN+/Trex foci-	20
	mCit-MN-/Trex foci-	153

## Sheet: A (right)
	mCit-MN+/Trex foci+	mCit-MN-/Trex foci+	mCit-MN+/Trex foci-
	41.0256	7.69231	51.2821

## Sheet: C
	shScramble	shTREX1-A	shTREX1-C
	1	0.190435	0.636329
	1	0.210181	0.519612
	1	0.242736	0.574423

## Sheet: E
raw number of cells					% of cells
		MN+	MN-				MN+	MN-
shScramble	1st	1	21		shScramble	1st	4.54545	95.4545
	2nd	10	24			2nd	29.4118	70.5882
	3rd	7	21			3rd	25	75
shTREX1-A	1st	1	26		shTREX1-A	1st	3.7037	96.2963
	2nd	9	25			2nd	26.4706	73.5294
	3rd	8	27			3rd	22.8571	77.1429

## Sheet: F
raw number of cells							% of cells
		PN	PN+MN	MN				PN	PN+MN	MN
	shScramble	1	6	4			shScramble	9.09091	54.5455	36.3636
	shTrex1	1	6	6			shTrex1	7.69231	46.1538	46.1538

## Sheet: G
	time after event of interest (hr)	average-shTREX1-A		shTREX1-A
	1	1.4546		1.62426	1.23153	1.34936	1.27592	1.54374	1.37913	1.4076	1.83891	1.69315	1.20755	1.44947
	2	1.66569		1.51458	1.45183	1.54639	1.57778	1.85611	1.54831	1.89655	1.85357	1.6598	1.41939	1.99826
	3	1.76388		1.7094	1.84984	1.7105	1.88395	1.89003	1.6749	1.83587	1.82815	1.45145	1.57171	1.99685
	4	1.80139		1.703	1.97451	1.64312	1.80018	1.76545	1.75926	1.6632	2.16802	1.58479	1.9938	1.75998
	5	1.7025		1.52207	1.58793	1.65289	1.74155	1.65717	1.96921	1.41044	1.96715	1.58408	1.874	1.76104
	6	1.67101		1.43403	1.373	1.74622	2.02675	1.65982	1.64557	1.63345	1.78085	1.7301	1.63305	1.71821
	7	1.6754		1.26399	1.97628	1.61059	1.72315	1.53203	2.16826	1.63443	1.69963	1.67535	1.65136	1.49436
	8	1.71303		1.62285	1.91058	1.31268	1.92678	1.6	1.87534	1.74216	1.75215	1.66945	1.61146	1.81984
	9	1.70327		1.57884	1.7321	1.657	1.60342	1.74479	1.93424	1.59046	1.76274	1.62734	1.55809	1.94698
	10	1.77787		1.45955	1.34499	1.74581	1.80505	1.95291	1.95771	1.98171	1.97368	1.89415	1.51286	1.92811
	11	1.63352		1.56128	1.87852	1.31926	1.42096	1.83912	2.04648	1.90443	1.83824	1.30285	1.2911	1.56645
	12	1.69068		1.51745	1.6835	1.49254	1.72612	1.77606	2.06242	1.41243	2.22582	1.57431	1.72265	1.40419
	13	1.68221		1.64835	1.75979	1.52207	1.73461	1.80565	2.17045	1.62526	1.75685	1.70252	1.36916	1.40964
	14	1.67224		1.67856	1.8105	1.32042	1.75824	1.74796	1.93648	1.79372	1.55739	1.9687	1.43535	1.38732
	15	1.78229		1.52171	2.00535	1.58793	1.99336	1.87333	2.0709	1.82741	1.75778	1.75	1.40164	1.81574
	16	1.7092		1.39502	1.82927	1.79856	1.38026	2.05359	2.10143	1.54215	1.65344	1.75567	1.36212	1.92972
	17	1.79202		1.36646	1.86654	1.54261	2.10526	2.05339	2.23136	1.67224	2.00361	1.8303	1.38462	1.65584
	18	1.85046		1.48515	1.77936	2.38949	1.62514	2.31405	2.23065	1.9451	1.76229	1.48645	1.72301	1.61435
	19	1.63649		1.21914	1.59574	1.55424	1.73611	1.7127	1.93463	1.76056	1.63666		1.5623	1.65279
	20	1.78343		1.55146	1.88324	1.94024	1.92061		2.28971	1.58574	1.56285		1.66627	1.65071
	21	1.81155		1.48904	1.86846	1.83083	1.87617		2.44938		1.74825		1.66515	1.56513
	22	1.76736		1.46689	1.97336	1.46092	1.39227		2.80656		1.87489		1.62075	1.54321
	23	1.75343		1.49198	1.7311	1.42045			2.42248				1.57143	1.88312
	24	1.87512		1.96358	1.9802	1.50207			2.6178				1.45046	1.7366
	25	1.69385		1.74545	1.54162	1.5715			2.1899				1.46961	1.64504
	26	1.9221		1.68828	1.60428	1.55211			2.84374
	27	1.92271			2.01005	1.8315			1.92659
	28	1.88919			1.55682	1.9802			2.13054
	29	1.85683			1.6	1.61225			2.35824
	30	1.71337			1.63132	1.67196			1.83682
	31	1.73074			1.68563	1.77585
	32	1.85957			1.87441	1.84473
	33	1.72708			1.63827	1.8159
	34	1.73573			1.62075	1.85071
	35	1.91978			1.84587	1.99369
	36	1.8735			1.98177	1.76523
	37	1.54907			1.21261	1.88552
	38	1.79237			1.71674	1.868
	39	1.79164			1.80505	1.77823
	40	1.71059			1.76491	1.65627
	41	1.71289			1.85128	1.57449
		1.57278			1.4881	1.65746
		1.86534			1.87066	1.86003
		1.65459			1.61856	1.69062
		1.70241			1.49142	1.91339
		1.90902			1.88206	1.93598
		1.9479			1.95351	1.94229
		1.72764			1.75	1.70527
		1.85102			1.93382	1.76823
		1.7908			1.61059	1.971
		1.8446			1.95503	1.73418
		1.6842			1.78978	1.57863
		1.88841			1.9685	1.80832
		1.79323			1.34569	2.24076
		1.31598			1.31598

## Sheet: H
raw number of cells					% of cells
		activated	not activated			activated	not activated
	shScramble	1	11		shScramble	8.33333	91.6667
	shTREX1	1	10		shTREX1	9.09091	90.9091

## Sheet: J
	mock		reversine
	shScramble	shTREX1	shScramble	shTREX1
	1.74249	1.34662	2.31057	2.27966
	1.48346	1.42375	1.29212	2.22307
	1.75046	1.40311	1.33026	2.11084
	1.56017	1.51843	1.70101	2.87722
	1.45141	1.77702	1.74051	2.32874
	1.22458	1.44369	1.2533	2.18265
	1.37285	1.63277	1.65332	1.91263
	1.24462	1.70034	2.44547	1.94068
	1.37802	1.52384	2.80437	3.94073
	1.32467	1.36676	1.44202	2.79476
	1.45762	1.24608	2.06716	2.14731
	1.32314	1.3759	2.14367	2.73741
	2.27176	1.62365	1.89296	3.26058
	1.41649	2.03191	1.94945	2.5008
	1.76331	1.4119	1.39567	2.29743
	2.38819	1.86641	1.46389	2.04446
	1.72267	1.73459	1.36173	2.59116
	1.25137	1.94666	1.77201	1.93935
	1.38165	1.92434	1.2314	1.88894
	1.94318	1.36764	1.62558	1.82125
	1.38478	1.52526	2.61714	1.68804
	1.41011	1.55822	1.41741	2.54405
	1.44884	1.53698	2.74556	2.17933
	1.42279	1.31384	3.67992	1.75171
	1.38899	1.5324	2.37046	1.9245
	1.56659	1.39898	1.92738	1.92184
	1.47787	1.83208	1.40807	2.38346
	1.4079	1.66556	2.14504	1.93902
	1.26973	1.82452	2.44484	1.70585
	1.30218	1.49387	2.68217	2.44153
