# Supplementary material for: Micronucleus is not a potent inducer of the cGAS/STING pathway
Source: Life Sci Alliance. 2024 Feb 2;7(4):e202302424. doi: 10.26508/lsa.202302424 (PMC10837050; doi:10.26508/lsa.202302424)
Supplement: Supplementary file 13 [file LSA-2023-02424_SdataF5.xlsx]

## Sheet: B
raw number of cells					% of cels
		MN-	MN+				MN-	MN+
mock	1st	93	3		mock	1st	96.875	3.125
	2nd	110	6			2nd	94.8276	5.17241
	3rd	114	6			3rd	95	5
1 Gy	1st	28	1		1 Gy	1st	96.5517	3.44828
	2nd	46	14			2nd	76.6667	23.3333
	3rd	55	19			3rd	74.3243	25.6757

## Sheet: C
	raw number of cells							% of cels
		no i-CAM/m-CAM	no-mitosis	m-CAM	i-CAM				no i-CAM/m-CAM	no-mitosis	m-CAM	i-CAM
	2nd	4	8	14	3			2nd	13.7931	27.5862	48.2759	10.3448
	3rd	1	16	12	3			3rd	3.125	50	37.5	9.375

## Sheet: D
	time after event of interest (hr)	3rd int	4th int		3rd																		4th
	0	1.51939	1.58327		1.56132	1.29293	1.45054	1.38618	1.23374	1.41751	1.63682	1.61353	1.41751	1.63682	1.61353	1.45583	1.57658	1.4573	1.31365	2.08121	1.68461		1.58525	1.77138	1.35838	1.30516	1.55767	1.34735	1.93318	1.81528	1.61353	1.68551	1.62756	1.5674	1.35826	1.55767	1.34735	1.72037	1.44297	1.49899	1.92896	1.36054	1.86595
	1	1.67182	1.66388		1.69536	1.28262	1.31218	1.87121	1.23403	1.81818	1.83387	1.8039	1.81818	1.83387	1.8039	1.63023	1.90709	1.46757	1.17846	2.14493	1.78535		1.56024	1.27528	1.5312	1.1724	1.34037	1.39869	1.93288	1.99038	2.27054	1.93715	1.71641	1.72596	1.80282	1.34037	1.39869	1.73033	1.55962	1.47798	2.32594	1.48788	1.96634
	2	1.64809	1.68257		1.5456	1.4323	1.39713	1.81142	1.20973	1.71995	1.9305	1.59781	1.71995	1.9305	1.59781	1.6483	1.44425	1.44182	1.31279	2.24628	2.03135		1.99947	1.32302	1.36442	1.26756	1.29587	1.36091	2.56069		1.79187	1.77896	2.18265	1.8217	1.49283	1.29587	1.36091	1.80866	1.6338	1.46587	2.42709	1.60568	1.81354
	3	1.63726	1.762		1.36145	1.36928	1.47244	2.00911	1.15973	1.68619	1.89422	1.60587	1.68619	1.89422	1.60587	1.48652	1.58636	1.54903	1.7575	1.94958	1.75993				1.34042	1.13952	1.53191	1.37925	2.3883		1.83811	2.01969	3.23586	1.70995	2.0429	1.53191	1.37925	1.64	1.71119	1.59923	1.61462	1.74	1.87394
	4	1.68396	1.79934		1.53773	1.35105	1.60187	1.88747	1.12538	1.83984	2.03725	1.66667	1.83984	2.03725	1.66667	1.72453	1.5932	1.73705	1.34121	1.6885	1.95185				1.55004	1.14101	1.45679	1.35249	2.44063		2.46059	2.05218	1.96305	1.82278	1.96127	1.45679	1.35249	1.85866	1.8044	1.60957	1.63519	2.5224	1.94787
	5	1.69589	1.79373		1.78039	1.46996	1.68073	1.74997	1.16629	2.09515	2.03577	1.67805	2.09515	2.03577	1.67805	1.74132	1.61747	1.47253	1.24092	1.62526	1.66725						1.51373	1.41775	2.35657		1.96868	2.09091	1.98413	1.57828	1.89215	1.51373	1.41775	1.82954	1.65405	1.61407	1.60636	2.43902	1.82292
	6	1.65952	1.79535		1.48665	1.50159	1.54131	1.78482	1.15842	2.06652	1.65465	1.85001	2.06652	1.65465	1.85001	1.73743	1.71943	1.48629	1.26713	1.55009	1.83634				1.66674	1.31882	1.48967	1.39831	2.58326	2.03753	1.76569	1.98664	2.43777	2.09665	2.20022	1.48967	1.39831	1.70643	1.69133	1.58498	1.60097	1.7452	1.91339
	7	1.71413	1.85777		1.38459	1.50787	1.5329	1.93487	1.20453	2.01362	2.03762	1.69101	2.01362	2.03762	1.69101	1.72727	1.70029	1.40171	1.30471	1.92555	2.03145						1.38902	1.4464	2.3071	2.53846	2.08786	2.0165	2.28228	2.22146	1.71086	1.38902	1.4464	1.77317	1.79421	1.60578	1.60724	1.94553	2.02071
	8	1.71317	1.87582		1.39639	1.54485	1.39474	1.75536	1.18896	1.77888	2.17454	1.907	1.77888	2.17454	1.907	1.93727	1.70485	1.5191	1.23211	1.72699	2.0024						1.52545	1.77011	2.24437	2.62254	1.84902	1.93148	2.18796	2.01225	1.80199	1.52545	1.77011	1.62376	1.89101	1.57177	1.75818	2.05098	1.75254
	9	1.68208	1.84556		1.25478	1.46255	1.50245	1.87533	1.25658	1.82964	1.74409	1.74876	1.82964	1.74409	1.74876	2.11775	1.93719	1.67625	1.31649	1.70497	1.84606						1.31234		2.1206	2.1498	1.79145	2.45844	2.29314	1.94458	1.91156	1.31234		1.48565	1.81954	1.64328	1.69935	1.80424	1.93705
	10	1.73083	1.79786		1.32994	1.46747	1.52566	1.73953	1.31169	1.78029	1.67411	1.64498	1.78029	1.67411	1.64498	2.4527	1.9021	1.76343	1.56788	2.01697	2.14794						1.27369	1.74559	1.79768	2.2482	1.62492	2.40587	2.1025	2.14408	1.9995	1.27369	1.74559	1.33169	1.73686	1.55811	1.58892	2.05058	1.9362
	11	1.70037	1.77341		1.30715	1.54767	1.39264	1.73657	1.24627	1.76698	1.67879	1.7049	1.76698	1.67879	1.7049	2.40437	1.80397	1.88362	1.33052	2.03852	1.91365						1.35881	1.5421	1.99601	1.88372		1.90204	2.5206	1.90859	2.11023	1.35881	1.5421	1.28842	1.8064	1.63319	1.6575	2.07297	1.79303
	12	1.73016	1.77433		1.2668	1.46124	1.40129	1.70776	1.27393	1.89514	1.75467	1.97179	1.89514	1.75467	1.97179	2.27913	1.64378	1.88587	1.31293	1.90611	2.03067						1.33151	1.36861	1.87793	2.14168	1.76066	2.13719	2.40607	1.8158	2.05049	1.33151	1.36861	1.39069	1.78412	1.52764	1.74436	2.24099	1.88578
	13	1.73427	1.82797		1.27214	1.49286	1.55801	1.59316	1.28026	1.88137	1.89496	1.73787	1.88137	1.89496	1.73787	2.32217	1.77527	1.78463	1.23698	1.854	2.28461						1.28966	1.35714	1.85759	2.64077	1.49691	1.79262	2.18167	2.03647	1.96006	1.28966	1.35714			1.49352	2.60452	2.2139	1.84794
	14	1.77163	1.83411		1.28158	1.62532	1.4906	1.56383	1.26785	1.86732	1.82713	1.81514	1.86732	1.82713	1.81514	2.21265	2.21213	1.92294	1.23198	2.06825	2.22147						1.31465	1.33536	2.40735	2.2285	1.51112	1.71926	2.10546	1.80473	1.9037	1.31465	1.33536			1.36059	2.74128	2.08785	2.34174
	15	1.80974	1.81672		1.29525	1.62164	1.52037	1.52696	1.50847	1.92172	1.7452	1.94742	1.92172	1.7452	1.94742	2.18869	2.40781	2.03851	1.16569	2.14078	2.12273						1.37609	1.72117	1.72819	2.18762	1.40449	1.90749	2.08934	1.96152	1.95355	1.37609	1.72117			1.39789	2.27156	2.22558	1.92912
	16	1.77508	1.81917		1.25832	1.48272	1.57385	1.59593	1.60705	1.93874	1.83936	1.92572	1.93874	1.83936	1.92572	2.04332	1.91877	1.9582	1.18041	2.16319	1.98696						1.37773	1.57895	1.73913	2.29856	1.35805	2.16177	2.12028	1.93996	1.85874	1.37773	1.57895			1.3922	1.97941	2.0872	2.43885
	17	1.80948	1.82489		1.2837	1.63048	1.55182	1.48026	1.50977	1.96611	1.84449	2.0562	1.96611	1.84449	2.0562	2.16056	1.82833	1.8844	1.20426	2.36593	2.12805						1.42809	1.50412	2.12272	2.20662	1.5746	2.42326	1.98933	1.58386	1.72047	1.42809	1.50412					2.09576	2.14251
	18	1.79892	1.72659		1.29812	1.56209	1.72984	1.52268	1.54235	1.80574	1.94688	1.92255	1.80574	1.94688	1.92255	1.68718	2.24857	1.87557	1.17659	2.79892	1.78944						1.3195	1.49428	1.94666	1.99884	1.49548	2.15919	1.98722	1.7741	2.00346	1.3195	1.49428
	19	1.74147	1.69803		1.27416	1.38416	1.80582	1.35459	1.46556	2.0247	1.76341	2.19619	2.0247	1.76341	2.19619		1.74118	1.77565	1.23413	2.20566	1.65399						1.37836	1.54009	1.8528	1.86673	1.56558	2.07792	1.84843	1.80865	1.82131	1.37836	1.54009
	20	1.89751	1.75849		1.28745	1.47323	1.61599	1.3746	1.32174	2.21957	1.77733	2.40793	2.21957	1.77733	2.40793			1.7588	1.25727	3.85017	1.7138						1.46424	1.4746	1.74487	2.09363	1.82613	2.48808	1.80799	1.63693	1.86805	1.46424	1.4746
	21	1.92766	1.60599		1.37411	1.48312	1.61111	1.65785	1.28817	2.09844	1.87441	2.29265	2.09844	1.87441	2.29265			1.80129	1.23008	4.2069	1.73132						1.38102	1.3952	1.34938	1.89078	1.78099	2.02491		1.63934	1.8221	1.38102	1.3952
	22	1.82954	1.60535		1.3007		1.72783	1.86246	1.42812		1.82393	2.51622		1.82393	2.51622			1.78373	1.27351	2.01629	1.88152						1.48772	1.33535		1.92379	1.66855	1.84502		1.61338	1.75131	1.48772	1.33535
	23	1.88956	1.70134		1.30817		1.50973	1.81037	1.45079		1.82149	2.49204		1.82149	2.49204			1.68421	1.31743	3.11987	1.84704						1.45611	1.46506		2.10359	1.57654	2.08706		1.79748	1.90505	1.45611	1.46506
	24	1.72141	1.73772		1.30455		1.6097	1.33685	1.44946		1.84697	2.06212		1.84697	2.06212			1.64241	1.33745	2.12483	2.03355						1.52921	1.43456		2.0625	1.69391	2.25073		1.84572	1.85909	1.52921	1.43456
	25	1.82278	1.73705		1.48651		1.69642	1.37866	1.52001		1.82126	2.45499		1.82126	2.45499			1.64072	1.44531	2.07194	2.08134						1.56711	1.49632		1.97767	1.6021	2.45276				1.56711	1.49632
	26	1.7414	1.91321		1.5289	1.46678	1.56364	1.34571	1.45075		1.67247	2.47097		1.67247	2.47097			1.62981	1.4623	2.00584	1.89763									1.89765	1.83647	2.00552
	27	1.76032	2.06044		1.39546	1.38297	1.57734	1.46907	1.61664		1.68067	2.51285		1.68067	2.51285			1.61085	1.45991	2.13318	1.85165									1.86162	1.7624	2.55729
	28	1.82647	1.96393		1.37455	1.53583	1.72921		1.43291		1.7103	2.70503		1.7103	2.70503			1.58819	1.47865	2.05238	1.89527										1.68912	2.23874
	29	1.85286	1.95597		1.23901	1.62953	1.66627		1.52035		1.58748	2.67037		1.58748	2.67037			1.75111	1.51196	2.21043	2.18994										1.54573	2.36622
	30	1.91446	1.95019		1.32495	1.65253	1.66904		1.43353		1.56169	2.91731		1.56169	2.91731			1.69529	1.48583	2.44375	2.31056									2.18646	1.69116	1.97296
	31	1.64345	1.81455		1.33542	1.62464	1.69533		1.3368		1.68668	1.54919		1.68668	1.54919			1.80474	1.57841	2.14362	1.73067									1.81455
	32	1.65765	1.63356		1.73084	1.7331	1.65028		1.28878		1.64835			1.64835				1.83706	1.52696	1.87342	1.63934									1.63356
	33	1.56126	2.21387		1.42331	1.66673	1.57034				1.4441			1.4441				1.69008	1.49586		1.75558									2.21387
	34	1.99245			1.4907	1.63666	1.62421				2.77144			2.77144				1.87526	1.57174		2.19813
	35	2.10954			1.53129	1.73908	1.55934				3.28433			3.28433				1.78548	1.59153		2.10094
	36	1.63593			1.34996	1.81779	1.49533				1.6276			1.6276				1.78728	1.27423		2.10764
	37	1.69386			1.40159	2.04727	1.14042				1.70926			1.70926				1.81029			2.03895
	38	2.0979			1.50882	1.85117					2.45675			2.45675				2.07983			2.2341
	39	1.93868			1.63344	1.75951					1.89696			1.89696				2.19578			2.24942
	40	1.79577			1.44365	2.19262					1.8319			1.8319				1.33363			2.14094
	41	1.63094			1.32169	1.74328					1.56507			1.56507							1.95959
	42	1.63221			1.42764	1.42345					1.58822			1.58822							2.13354
	43	1.76077			1.46522						1.76391			1.76391							2.05002
	44	1.82707			1.6694						1.6717			1.6717							2.29547
	45	1.73162			1.68998						1.59394			1.59394							2.04862
	46	1.83181			1.68559						1.61041			1.61041							2.42083
	47	1.70314			1.71682						1.50849			1.50849							2.07878
	48	1.76774			1.82084						1.58148			1.58148							2.08715
	49	1.71941			1.52684						1.57707			1.57707							2.19668
	50	1.63471			1.75926						1.57243			1.57243
	51	1.67664			1.91097						1.55948			1.55948
	52	1.62385									1.62385			1.62385
	53	1.66265									1.66265			1.66265
	54	1.50277									1.50277			1.50277
	55	1.50935									1.50935			1.50935
	56	1.58825									1.58825			1.58825
	57	1.4751									1.4751			1.4751
	58	1.60772									1.60772			1.60772
	59
	60
	61
	62
	63
	64
	65
	66
	67
	68
	69
	70
	71
	72
	73
	74
	75
	76
	77
	78
	79
	80
	81
	82
	83

## Sheet: E
	time after event of interest (hr)	3rd int	4th int		3rd																																		4th
	0	1.54993	1.71414		1.72906	1.29834	1.18791	1.19637	1.45018	1.51693	1.21809	1.21451	1.11565	1.21674	1.52328			1.21427	1.70765	1.59765	1.72906	1.27861	1.79748	1.70765	1.59765	1.27861	1.79748	1.80982	1.5627	1.49561	2.44537	1.76887	2.20264	1.87506	1.77246	1.31816	1.42388		1.42382	1.45267	1.55475	1.73738	1.61871	1.35382	1.63671	1.19016	1.20755	1.25273	1.30613
	1	1.61914	1.82412		1.68051	1.38801	1.3222	1.40382	1.53435	1.30445	1.36324	1.47814	1.39044	1.29391	1.36907	1.30635		1.25195	1.93858	1.57202	1.68051	1.64346	1.59199	1.93858	1.57202	1.64346	1.59199	1.50617	2.01064	1.90184	2.0248	1.89817	1.85576	1.67733	1.96315	1.79347	1.92222		1.34076	1.48798	1.83128	1.79574	1.44665	1.54902	1.87459	1.79039	1.38679	1.58408	1.2451
	2	1.64975	1.97587		1.87461	1.37439	1.31492	1.20726	1.48678	1.38978	1.34977	1.40934	1.30208	1.29007	1.32145	1.25518	1.34737	1.20265	1.93089	1.8073	1.87461	1.68087	1.37099	1.93089	1.8073	1.68087	1.37099	1.40098	2.46423	2.25026	2.22965	2.00401	1.93143	2.05826	1.82668	1.86451	1.8315		1.60145	1.25054	2.0738	1.41848	1.42027	1.54662	1.61851	1.62692	1.41691	1.5674	1.2724
	3	1.66981	1.8669		1.70114	1.3767	1.28787	1.31585	1.65168	1.60221	1.34044	1.34771	1.61057	1.40368	1.2883	1.23845	1.30911	1.2036	1.78739	1.84897	1.70114	1.85157	1.78185	1.78739	1.84897	1.85157	1.78185	1.40056	2.13613	2.40223	1.78402	2.31716	1.7646	1.91205	1.77999	1.66945	2.01953		1.56282	1.53482	1.72674	1.62923	1.55388	1.66761	1.55039	1.86393	1.3037	1.67616	1.28577
	4	1.72816	1.8937		2.02688	1.54517	1.36893	1.37612	1.78131	1.40133	1.48662	1.34008	1.55019	1.35587	1.42886	1.15149	1.21135	1.17618	1.90008	1.63038	2.02688	1.79434	2.02108	1.90008	1.63038	1.79434	2.02108	1.91408	2.24352	2.30777	1.85898	2.09361	1.87564	2.41789	2.27733	1.47361	1.64786		1.38429	1.33869			1.67833	1.87984	1.53529	1.92038	1.50628	1.65467	1.34921
	5	1.7332	1.96099		1.92827	2.30406	1.3013	1.55533	1.5609	1.54356	1.33769	1.36257	1.27811	1.44331	1.62103	1.21022	1.22122	1.18828	1.80429	1.68267	1.92827	2.02871	1.73224	1.80429	1.68267	2.02871	1.73224	1.67142	2.4674	2.40216	1.80832	2.22982	1.83111	2.10294	2.17789	1.42903	1.79571		1.60625	1.54939			1.58313	1.79788	1.75468	1.87497	1.55005	1.51213	1.30835
	6	1.8236	1.96872		2.10735	1.89095	1.45985	1.39914	1.58673	1.51404	1.47493	1.34653	1.28492	1.36938	1.68054	1.15255	1.23275	1.24622	1.96828	1.96714	2.10735	1.65795	1.95254	1.96828	1.96714	1.65795	1.95254	1.99906	2.65252	3.20475	2.04724	2.23675	2.002	2.43262	1.89206	1.72485	2.04184		1.60324	1.37568			1.48862	1.74604	1.87373	1.90786	1.59845	1.70897	1.45446
	7	1.82472	2.02358		2.04082	1.53154	1.55679	1.43681	1.62345	1.54426	1.37664	1.4204	1.35418	1.38595	1.60667	1.18529	1.28784	1.21131	2.18678	1.79252	2.04082	1.74909	1.76757	2.18678	1.79252	1.74909	1.76757	1.97217	2.51914	2.65668	2.19024	2.51256	2.16207	2.28852	2.43528	1.49804	2.38626		1.55769	1.3345			1.53212	1.63373	1.83279	1.90414	1.77605	1.53048	1.43636
	8	1.8195	2.02802		2.07107	1.42882	1.39135		1.57523	1.55763	1.28234	1.28155	1.38194	1.30185	1.57749	1.18285	1.22994	1.19494	2.12504	1.9939	2.07107	1.75866	1.97406	2.12504	1.9939	1.75866	1.97406	1.80755	2.49943	2.98842	1.70781	2.83876	2.22717	2.62613	1.84049	1.39517	2.06172		1.68168	1.2458			1.68033	1.82618	1.9	1.94393	1.4531	1.38045	1.89954
	9	1.84103	1.96821		1.87008	1.49567	1.45664		1.63753	1.5993	1.33249	1.31288	1.3361	1.28376	1.53792	1.16791	1.21672	1.24788	1.92177	2.11346	1.87008	2.38913	2.05794	1.92177	2.11346	2.38913	2.05794	2.0339	2.50541	2.59863	2.02254	2.49822	2.14401	2.31874	1.88201	1.50211	2.07794		1.26024	1.24248			1.74326	1.76545	1.71866	1.91707	1.66098	1.45375	1.47998
	10	1.84376	2.04294		1.85833	1.50461	1.39764		1.7439	1.59048	1.31383	1.35308	1.31864	1.27751	1.55837	1.20945	1.32178	1.26073	2.11605	1.76239	1.85833	1.84388	2.18882	2.11605	1.76239	1.84388	2.18882	1.82927	2.64264	2.49688	2.0648	2.78396	2.35007	2.6871	2.11077	1.57402	2.07192		1.38047	1.25506			1.63055	1.78786	1.8004	1.89413	1.6449	1.56171	1.35727
	11	1.8666	1.99723		1.80785	1.44606	1.38606		1.60154	1.52713	1.32395	1.44668	1.58046	1.27564	1.81808	1.13754	1.3	1.1582	2.17364	1.9025	1.80785	1.54273	2.21926	2.17364	1.9025	1.54273	2.21926	2.09717	2.44173	2.64326	2.11257	3.34625	2.62238	2.47084	1.96783	1.54792	2.18785		1.44949	1.22117			1.85975	1.58607	1.70519	1.82336	1.766	1.46765	1.33302
	12	1.92562	2.00136		2.79776	1.5015	1.36368		1.57032	1.64171	1.36561	1.24458		1.27812	1.65917	1.19724	1.16048	1.25299	2.08406	2.07444	2.79776	1.75831	2.10186	2.08406	2.07444	1.75831	2.10186	1.85874	2.15138	2.63389	2.27169	2.70728	2.34558	2.64755	2.17707	1.77489	2.25792						1.8698	1.5153	1.70192	1.81301	1.63469	1.4976	1.38536
	13	1.87328	1.97423		1.74311	1.36519	1.28343		1.63541	1.64148	1.3514	1.33753		1.33793	1.7452	1.22093	1.2512	1.21674	2.0552	2.09044	1.74311	1.80696	2.12572	2.0552	2.09044	1.80696	2.12572	2.19324	2.41692	2.55265	2.31314	2.72572	2.08008	2.73834	2.22045	1.81605	1.98573						1.73138	1.4985	1.57853	1.66535	1.8152	1.48066	1.3134
	14	1.85882	2.03706			1.56435	1.34999		1.63338	1.69581	1.32434	1.45057		1.24098	1.72006	1.22042	1.26772	1.2227	2.096	2.05002		1.67177	1.96791	2.096	2.05002	1.67177	1.96791	2.01279	1.91791	2.52887	2.53365	2.95975	2.05486	3.13116	2.03183	1.74075	1.73252								1.42113	1.59832	1.93908	1.55732	1.33849
	15	1.92721	2.12467		1.65035	1.45304	1.35857		1.60411	1.57953	1.47956	1.4143		1.43974	1.69666	1.15841	1.18462	1.24976	2.2449	2.05428	1.65035	1.87617	2.18307	2.2449	2.05428	1.87617	2.18307	2.23925	2.26571	2.66544	2.65722	2.80751	2.36457	3.27677	2.14991	1.86318	1.81811										1.73714	1.68985	1.29042
	16	1.96058	2.17984		1.84023	1.3934	1.31229		1.62514	1.75068	1.33283	1.50844		1.41418	1.7838	1.23071	1.16439	1.19255	2.36382	1.73231	1.84023	2.05339	2.2531	2.36382	1.73231	2.05339	2.2531	1.93038	2.69132	2.57806	2.6328	3.14404	2.16722	3.04025	2.3131	1.81174	2.27512												1.49792
	17	1.93961	2.2352		1.87303	1.37625	1.28012		1.51969	1.61788	1.38839	1.33797		1.4791	1.62788	1.2524	1.23537	1.17516	2.55545	1.73105	1.87303	1.67807	2.67332	2.55545	1.73105	1.67807	2.67332		2.33622	2.63852	2.68308	2.43267	2.17456	2.93287	2.37237	2.04556	2.2605												1.47287
	18	1.89954	2.19499			1.39128	1.27156		1.55528	1.82622	1.47036	1.34015		1.40554	1.67623	1.21963	1.17974	1.21273	2.27371	1.39596		1.70455	2.12557	2.27371	1.39596	1.70455	2.12557		2.46711	2.74851	2.75103	2.97114	2.31579	2.67065	2.22627	2.06842	2.41995												1.47008
	19	1.95299	2.26			1.32217	1.39039		1.53492	1.57872	1.46901	1.38533		2.35236	1.74345	1.22618	1.37373	1.24232	2.29279			1.64032	2.21881	2.29279		1.64032	2.21881		2.57785	2.70144	2.48834	2.95359	1.91238	2.54963	2.36788	1.97202	2.33215												1.46874
	20	1.92797	2.50756			1.44509	1.32641		1.53895	1.65435	1.40757	1.35185		2.07306	1.5307	1.21616	1.26172	1.2451	2.21382			1.60944	2.42173	2.21382		1.60944	2.42173		2.55973	3.00986	2.56191	2.69766	1.89942	2.34646	2.50736	1.86175	2.14211
	21	1.97535	2.61634			1.33581	1.51213		1.59677	1.68058	1.39159	1.35407		1.77844	1.6619	1.19008	1.17852	1.28592	2.5876			1.70673	2.53421	2.5876		1.70673	2.53421		2.25882	2.75401	2.78347	2.62467	1.89999	2.65193	2.41673	1.9222	2.42447
	22	1.93624	3.20365			1.35046	1.30402		1.57263	1.70694	1.40277	1.93161		1.66642	1.67682	1.33631	1.1623	1.2454	2.43063			1.67264	2.7584	2.43063		1.67264	2.7584		1.94156	2.86868	2.33036	2.45227			2.46861	1.92627	2.40309
	23	1.77679	2.37464			1.38056	1.13874		1.46894	1.72091	1.36184	1.42264		1.76482	1.65361	1.20318	1.17969	1.22625	1.44582			1.65563	1.88147	1.44582		1.65563	1.88147		2.15914	2.71199	2.97568	2.82205			1.93299	1.77178	2.78242
	24	1.71822	2.54875			1.44548	1.17176		1.6247	1.67191	1.64521	1.3976			1.27381	1.24149	1.20179	1.28939	1.42395			1.48148		1.42395		1.48148			1.59855	2.74134		3.18725			2.14908	2.20378	2.71045
	25	1.65284	2.31919			1.55914	1.31552		1.60534	1.61338	1.71311	1.57846				1.17242	1.33688	1.26557	1.27718					1.27718					1.80432			2.1947			2.16674	2.04533	2.52025
	26	1.71304	2.26642			1.42313	1.50479		1.66759	1.78891	1.94642	1.54848				1.13487	1.20279	1.19516	1.51581					1.51581					2.00569			2.11864			2.48139	2.06351	2.2957
	27	1.88136	2.3833			1.38482	1.63332		1.79254	1.76272	1.97433	1.40642				1.16529	1.31406	1.20102											1.97894			2.90867			3.62319	1.59527	2.59847
	28	1.75367	2.42921			1.45884	1.82007		1.69029	1.76315	1.32298	1.32347				1.14921	1.26416	1.19001											2.08154			2.79061			2.13675	1.7163	2.84403
	29	1.77143	2.57836			1.55537	1.61617		1.54388	1.79131	1.33626	1.82552					1.18649	1.20516											1.83048			2.80017			2.12565	1.49591	2.71623
	30	1.88287	2.33329			1.70192	1.66453		1.75386	1.67497		1.55611						1.15541											2.03835			2.42954			2.17419	1.77663	2.78603
	31	1.90442	2.06578			1.54491	1.638		1.59279	1.64204								1.2057											2.17555			2.94551			2.01893	1.98516	2.29559
	32	1.93154	2.14249			1.86499	1.6326		1.89878	1.44358								1.15115											1.92942			2.62378			2.25479	1.80144	2.71485
	33	2.01284	2.38965			1.5788	1.79837		1.32956																				2.00733			3.0303			2.13904	1.88655	2.33273
	34	2.32412	1.84321			1.46149	1.52356																						1.87935			2.43132			4.02617	1.90685	3.04009
	35	2.10217	1.85929			1.76763	1.88906																						2.15222			2.68697			1.97848	1.67394	2.56691
	36	2.13509	1.65073			1.72464	1.76076																						1.98098			2.63803			1.98536	1.98282	2.87304
	37	2.16878	1.69798			1.65749	1.83255																						1.99382			2.57658			1.97672	1.98856	3.15571
	38	2.04066	1.59691			1.54921	1.71227																						2.04604			2.63646			1.90154	1.88686	2.55225
	39	2.14002	1.78629			1.603	1.79976																						2.0565			2.66062			1.87654	2.34923	2.63446
	40	2.1989	1.7302			1.72963	1.86427																						2.15077			2.62369			1.9962	2.5208	2.50694
	41	2.25535	1.61731			1.79931	2.18654																						2.1796			2.46761			2.22593	2.35916	2.56928
	42	2.28921	1.69941			1.70639	1.81799																						2.1925			2.88404			2.02478	2.72782	2.67092
	43	2.24743	1.67235																										2.15098			2.59621			1.71179	2.36206	2.41611
	44	2.16733	1.68079																										1.91108			2.51237			1.57788	2.27344	2.56188
	45	2.08827																											1.74307			2.51777			1.47815	2.2391	2.46324
	46	2.20266																											1.89514			2.47036			1.65117	2.46375	2.53287
	47	2.28921																											2.39337			2.60964			1.6629	2.18809	2.59205
	48	2.19394																											1.99311			2.9933			1.92129	2.05304	2.00897
	49	2.25394																											1.94363			2.87558			1.99277	2.20376
	50	2.22061																											2.0452			2.48489			2.05966	2.2927
	51	2.25753																											2.06145			2.43841				2.27273
	52	2.26664																											1.97922			2.49787				2.32283
	53	2.26423																											2.04599			2.51495				2.23176
	54	2.1887																											1.8881			2.33422				2.34378
	55	2.26365																											2.01613			2.49404				2.28077
	56	2.43461																														2.49045				2.37877
	57	2.49085																														2.60566				2.37604
	58	2.35325																																		2.35325
	59	2.69682																																		2.69682
	60	2.63517																																		2.63517
	61	2.2213																																		2.2213
	62	2.45526																																		2.45526
	63	2.49922																																		2.49922
	64	2.64024																																		2.64024
	65	2.53392																																		2.53392
	66	2.32812																																		2.32812
	67	2.52576																																		2.52576
	68	2.55278																																		2.55278
	69	2.48853																																		2.48853
	70	2.45179																																		2.45179
	71	2.28706																																		2.28706
	72	2.3807																																		2.3807
	73	2.31404																																		2.31404
	74	2.57906																																		2.57906
	75	2.63433																																		2.63433
	76
	77
	78
	79
	80
	81
	82
	83
[truncated: 20 more columns]

## Sheet: F
raw number of cells					% of cels
		activated	not activated			activated	not activated
	MN- 3rd	16	17		MN- 3rd	48.4848	51.5152
	MN- 4th	10	22		MN- 4th	31.25	68.75
	m-CAM 3rd	5	12		m-CAM 3rd	29.4118	70.5882
	m-CAM 4th	5	16		m-CAM 4th	23.8095	76.1905
	mock 3rd	1	15		mock 3rd	6.25	93.75
	mock 4th	2	21		mock 4th	8.69565	91.3043

## Sheet: G
	time after event of interest (hr)	3rd int	4th int		3rd												4th
	0	1.46456	1.52566		1.49813	1.541	1.45266	1.42399	1.30112	1.41252	1.49718	1.3558	1.39822	1.35508	1.87441		1.66806	2.19618	2.37292	1.27112	1.34298	1.51012	1.37906	1.4194	1.25114	1.20369	1.36103	1.31406	1.54389
	1	1.49865	1.48809		1.63274	1.21618	1.50676	1.39922	1.55388	1.51327	1.7116	1.43319	1.60143	1.22483	1.69205		1.61923	2.22144	2.329	1.0779	1.46789	1.35406	1.38696	1.50349	1.20808	1.14994	1.25156	1.15765	1.61795
	2	1.53633	1.51873		1.73423	1.43369	1.22515	1.57296	1.69967	1.65355	1.62917	1.42037	1.53846	1.31559	1.6768		1.82021	2.16655	2.27273	1.18332	1.39197	1.35002	1.45764	1.32421	1.32275	1.25803	1.36357	1.20898	1.62356
	3	1.56567	1.56516		1.60073	1.54229	1.27802	1.4779	1.75974	1.5417	1.56647	1.67995	1.59498	1.43092	1.74961		1.60526	1.92604	2.87127	1.24661	1.4252	1.2532	1.56192	1.41607	1.38647	1.30825	1.34671	1.33829	1.66187
	4	1.58601	1.58321		1.66667	1.68681	1.18788	1.72384	1.67678	1.97941	1.50096	1.50029	1.42593	1.48433	1.61323		1.58472	2.52127	2.61894	1.278	1.39217	1.30486	1.54531	1.52181	1.32238	1.38671	1.27592	1.2344	1.59526
	5	1.66582	1.63294		1.73784	1.67715	1.43689	2.04196	1.57312	1.93703	1.47197	1.5972	1.64445	1.4285	1.77795		1.64474	2.13462	2.55294	1.36975	1.55915	1.97188	1.62186	1.31326	1.41851	1.43799	1.23089	1.32749	1.6451
	6	1.75666	1.6524		2.05209	1.63221	1.57309	2.59949	1.64934	1.70209	1.9788	1.63388	1.46045	1.5988	1.443		2.05228	2.27726	2.65708	1.50854	1.38486	1.91128	1.42037	1.3737	1.43419	1.36986	1.29798	1.18724	1.60651
	7	1.7816	1.71391		1.93206	1.59025	1.5442	2.41765	1.79515	1.65918	2.50674	1.60305	1.59113	1.39628	1.56189		1.80863	2.45913	2.61901	1.35139	1.63349	1.77878	1.59421	1.3695	1.42363	1.43053	1.53903	1.39595	1.87754
	8	1.88691	1.65059		1.84974	1.96701	1.64194	3.28873	2.06871	1.67268	2.23405	1.47369	1.59468	1.55433	1.41044		1.72356	2.34375	2.50117	1.42041	1.43603	1.9602	1.72188	1.32714	1.37053	1.46423	1.43249	1.21071	1.5456
	9	1.93546	1.61292		2.14056	1.73172	1.33474	3.41236	2.04354	1.84796	2.55313	1.53866	1.48775	1.54194	1.65769		1.67477	2.66809	2.38663	1.13193	1.4241	2.0189	1.59889	1.23001	1.27235	1.36329	1.38471	1.27072	1.54353
	10	2.07564	1.7945		1.96375	1.76783	3.37877	3.59037	2.2047	1.49041	2.07693	1.85104	1.58162	1.49808	1.42857		1.86869	2.69371	2.87718	1.26341	1.89555	2.12634	1.75201	1.23503	1.28227	1.58718	1.46143	1.78859	1.49717
	11	2.33867	1.90631		1.90355	1.81796	5.68413	4.44355	2.08981	1.41578	2.08145	1.59476	1.95921	1.33969	1.39553		2.1095	2.78871	2.8169	1.41126	2.0477	2.24476	1.79924	1.31701	1.33433	1.46103	1.27412	2.75163	1.42586
	12	2.54301	1.83258		1.93596	2.16419	6.74419	4.05592	2.28693	1.61985	2.36923	1.51411	2.4262	1.44916	1.40732		1.73944	2.16714	3.02653	1.39963	1.93992	2.02745	1.72265	1.19385	1.29909	1.36008	1.4079	2.82591	1.71398
	13	2.78259	1.98878		1.77985	2.05488	8.19062	4.52775	2.25842	1.88568	2.3978	1.97803	2.16756	1.74682	1.62107		1.75985	2.42684	2.99513	1.38932	1.95881	2.29982	1.66433	1.38157	1.84786	1.6794	2.10012	2.76419	1.58683
	14	2.37265	2.04443		1.99417	1.7717	5.87422	3.017	1.95981	1.96115	1.93231	1.26932	2.55039	1.99203	1.77699		1.51095	2.74805	2.63374	1.36083	2.05295	2.3481	1.44621	1.30065	2.05806	2.17993	2.03	3.26087	1.64729
	15	2.53033	2.04931		1.81728	1.96002	8.92857	1.98939	1.86147	1.84589	2.18734	1.60912	1.95562	1.855	1.82399		1.90457	2.42451	2.72645	1.59615	1.9588	2.13087	1.5213	1.30075	2.31799	2.19935	2.08402	2.90498	1.57125
	16	2.1395	2.17634		2.00602	2.20295	3.81216	2.77111	2.17103	1.73642	1.84783	1.52138	1.87354	1.74702	1.84502		2.16526	2.36699	2.80374	1.58902	1.95089	2.23675	1.51778	1.6587	2.68516	2.25557	2.08067	3.43774	1.54419
	17	2.06313	2.09455		2.37643	2.11208	3.76387	2.18545	1.85256	1.63264	1.91852	1.55246	1.95683	1.81852	1.52505		1.50063		2.86403	2.01245	2.04862	1.81956	1.61383	1.46085	2.60634	2.07469	2.12191	3.38328	1.62839
	18	2.85002	2.08521		2.20653	2.5385	10.6232	2.36407		1.68757	1.79849	1.64303	1.93543	1.94744	1.75593		1.47101		2.57156	1.98886	1.96245	1.82394	1.59507	1.56847	3.292	2.24933	1.9402	3.11715	1.44242
	19	2.15889	2.05696		2.13462	2.43791	3.92749	1.93458		1.74825	2.12206	1.61599	2.0429	1.99306	1.63208		1.57029		2.48988	1.96042	2.01072	1.91175	1.71908	1.53037	3.19521	2.12732	1.89402	2.82815	1.44634
	20	2.1799	2.09008		2.29218	2.21208	3.14106	2.79642		1.39812	2.23925	1.83279	2.22312	1.92562	1.73837		1.70699		3.18506	1.93657	2.02047	2.07046	1.51679	1.45829	3.21105	2.0337	1.77262	2.66851	1.50043
	21	2.22313	2.11834		2.79086	2.56228	3.55285	2.41815		1.4867	1.92674	1.89704	1.81324	2.07481	1.70867		1.76453		2.82693	1.77992	1.9182	1.90003	1.58103	1.50404	3.82916	2.06612	2.05128	2.746	1.45285
	22	2.10122	2.25784		2.31418		3.8009	1.37203		1.4882	2.10344	1.98242	1.67549	2.42915	1.7452		1.89212		2.65226	2.26824	2.02771	1.93547	1.64187	1.58938	4.65061	2.08946	2.14566	2.56438	1.6369
	23	2.33198	2.20624		2.58539		5.00227	1.78645		1.53513	1.80245	2.02046	2.05801	2.56223	1.63547		1.89663		2.33603	2.38945	1.96477	2.11791	1.59267	1.52233	4.03179	2.12953	2.12843	2.34421	2.02119
	24	2.26644	2.16889		3.41668		4.14041	1.60875		1.86137	1.98951	1.86351	1.91791	2.26178	1.33802		1.95245		2.36278	2.17709	1.92528	1.97138	1.59968	1.47672	3.68674	2.08551	2.03824	2.85074	1.90014
	25	2.30471	2.18771		2.63001		5.34299	1.51806		1.67531	2.01283	1.80641	2.0264	2.23725	1.49317		1.65172		2.57069	2.3009	1.9882	1.85679	1.71026	1.54251	3.63725	2.56432	2.0939	1.98531	2.35064
	26	1.9613	2.22319		2.86107		2.689	1.44656		1.58745	1.76126	1.68321	1.83406	2.02188	1.76723		1.63183		2.98864	2.64468	2.112	1.98567	1.80094	1.7105		2.99789	2.07323	2.54306	1.9667
	27	1.90643	2.07337				2.80489	1.86936		1.55629	2.09779	1.5077	1.82571	2.07298	1.51668		1.87305		2.15872	2.1501	2.0523	1.98493	1.40586	1.72659		3.0171	2.00655	2.4055	2.02634
	28	1.7936	2.05309				2.24607			1.5087	2.05981	1.46985	1.81324	1.85882	1.59872		1.70098		2.73153	2.24103	2.1278	1.38401	1.657	1.71527		2.88578	1.94331	2.41998	1.77733
	29	2.00885	2.09245				3.23662			1.85898	2.19684	1.56266	1.86739	1.96774	1.37174		1.48196		2.99809	2.06496	2.09769	1.2265	2.27409	1.80567		2.74474	1.81529	2.63126	1.87664
	30	1.89544	2.03081				2.28391			1.41208	2.3621	1.46945	2.0713	1.93662	1.7326		1.51115		2.75844	2.06266	2.08259		2.1645	1.71398			2.17993	2.2864	1.51769
	31	1.87048	1.90063				2.55211			1.38373	2.07495	1.42836	1.8227	1.961			1.44683		2.58031		2.2531		2.02212	1.62804			2.06302	1.78472	1.42687
	32	1.9133	2.01999				2.83719			1.36205	1.94117	1.57774	1.98533	1.77631			1.42236		3.02655		2.01315		2.0494	1.56876			2.58902		1.47067
	33	2.18145	2.14196				2.34361				2.3326			1.86813					2.90199		2.05173		2.08398	1.64033			2.25885		1.91488
	34	1.91669	2.07263				1.95204				1.84402			1.95402					2.97841		2.05155			1.61414			1.88755		1.8315
	35	1.84713	2.10934				2.07407				1.62019								3.13934		1.99308						1.72722		1.57773
	36	1.98732	1.87085				2.3245				1.65013								2.3044								1.9256		1.38255
	37	1.76124	1.89906				1.7961				1.72638								2.37751								1.99259		1.32708
	38	1.86397	2.11479				2.01516				1.71278								2.53539								2.00445		1.80452
	39	2.27293	2.05866				2.71467				1.83119								2.48329								1.91087		1.78181
	40	1.86774	1.98742				2.08906				1.64643								2.25437								1.94553		1.76236
	41	1.7973	1.97075				1.97661				1.618								2.42624								1.7978		1.6882
	42	1.94117	1.9868				2.23368				1.64866								2.45098										1.52262
	43	2.55855	2.0566				2.55855												2.54328										1.56992
	44		2.39274																2.39274
	45		2.21353																2.21353
	46		2.14184																2.14184
	47		3.12269																3.12269
	48		2.77756																2.77756
	49		2.96083																2.96083
	50
	51
	52
	53
	54
	55
	56
	57
	58
	59
	60
	61
	62
	63
	64
	65
	66
	67
	68
	69
	70
	71
	72
	73
	74
	75
	76
	77
	78
	79
	80
	81
	82
	83

## Sheet: H
	time after event of interest (hr)	3rd int	4th int		3rd												4th
	0	1.36745	1.50453		1.17853	1.54925	1.24296	1.37008	1.33039	1.5528	1.5055	1.27959	1.60256	1.29713	1.13318		1.58777	1.48736	1.85113	1.51145	1.43713	1.42388	1.34531	1.46282	1.40548	1.38992	1.64759
	1	1.39342	1.56384		1.17188	1.31062	1.46058	1.35353	1.27564	1.62763	1.57329	1.17408	1.79115	1.34037	1.24881		1.43458	1.46999	2.24143	1.68715	1.42661	1.54325	1.47316	1.73495	1.43166	1.37391	1.38556
	2	1.37323	1.63319		1.40975	1.27004	1.35961	1.29321	1.25273	1.52685	1.46207	1.25951	1.68039	1.16754	1.42379		1.58009	1.49154	2.26586	1.82169	1.7117	1.46661	1.44837	1.61122	1.43561	1.47912	1.6533
	3	1.40132	1.62306		1.26136	1.28064	1.38746	1.32431	1.29771	1.49678	1.60794	1.33255	1.82496	1.23681	1.36397		1.36178	1.50551	2.14293	1.86741	1.51062	1.7778	1.54569	1.72242	1.36632	1.49654	1.55658
	4	1.4592	1.63696		1.22106	1.13317	1.44339	1.33039	1.33858	1.48814	1.73753	1.89555	1.67822	1.30109	1.48404		1.36811	1.63356	2.27385	1.74198	1.48898	1.69908	1.67811	1.49377	1.53868	1.46409	1.62634
	5	1.59869	1.71319		1.33163	1.32542	1.36349	1.27564	1.54321	1.56265	1.58973	2.95835	1.58632	1.39795	1.65125		1.89618	1.52381	1.99402	1.71589	1.57694	1.67975	1.8004	1.76401	1.43637	1.78921	1.6685
	6	1.86635	1.72846		1.56697	1.5077	1.60274	1.25273	1.58301	1.70393	1.84934	4.76611	1.59968	1.40887	1.68875		2.21065	1.50612	2.08674	1.79805	1.61383	1.60904	1.57192	1.89012	1.43298	1.58778	1.70585
	7	1.8029	1.75205		1.4633	1.62682	1.58447	1.29771	1.85115	1.60941	1.97919	3.99822	1.48617	1.50137	1.4341		2.04126	1.42662	2.20581	1.84621	1.37661	1.76258	1.57201	2.1373	1.65146	1.54453	1.70818
	8	1.7464	1.75766		1.41471	1.37067	1.48758	1.33858	1.89042	1.69194	1.62964	2.76328	1.53364	2.33457	1.75533		2.04837	1.44092	2.30194	1.90597	1.43375	1.47734	1.76075	2.08461	1.56325	1.49936	1.81797
	9	2.0167	1.79723		1.44634	1.54273	1.49962	1.54321	1.96881	1.61387	1.84024	4.83698	1.50811	2.81926	1.56449		2.19584	1.53855	2.3277	2.0239	1.48057	1.50811	1.77844	2.07224	1.56708	1.59404	1.68305
	10	2.03841	1.85046		1.5301	1.54357	1.71978	1.58301	1.98668	1.61807	1.7675	4.5159	1.49039	3.16808	1.49942		2.5857	1.56757	2.0358	2.03846	1.63566	1.73045	1.56645	2.15428	1.56406	1.51971	1.95688
	11	1.91513	1.89017		1.40873	1.43281	1.93684	1.5374	1.97647	1.79546	1.80439	4.63838	1.42383	1.5135	1.59859		2.36004	1.50692	1.96921	2.11761	1.76824	1.59219	1.52947	2.10774	1.69541	1.83754	2.3075
	12	1.80994	1.93648		1.39832	1.42363	1.77253	1.55877	2.49016	1.63854	1.83306	3.10024	1.48669	1.45679	1.75058		2.33448	1.38796	1.95863	2.21076	1.63836	1.65113	1.50239	2.35442	2.00374	2.19375	2.06563
	13	1.73571	2.0232		1.38203	1.41443	2.22321	1.58277	2.12333	1.59816	1.93287	2.16937	1.34909	1.53292	1.78465		2.23614	1.33355	1.79882	2.53249	1.66087	1.7054	1.51103	2.53387	2.63256	2.07306	2.23744
	14	2.14364	1.95566		1.58328	1.66926	2.31715	1.98668	2	1.59512	1.94716	4.6146	1.50223	2.33575	2.02883		2.15716	1.43101	2.02544	2.45934	1.52821	1.83987	1.43439	2.07622	2.28079	2.06815	2.21161
	15	1.92642	1.95932		1.38297	1.47077	2.06419	1.97647	2.14684	1.49781	1.51976	3.4756	1.70527	2.29412	1.65681		2.17483	1.25288	1.92377	2.32322	1.59877	1.82534	1.74277	1.93424	2.4942	2.13055	2.152
	16	2.07455	1.9935		1.52332	1.5595	2.41656	2.49016	2.35858	1.70402	1.46857	3.64299	1.68919	2.72051	1.24659		2.17585	1.24119	1.94609	2.13337	1.77316	1.93884	1.69843	1.63377	2.85164	2.50386	2.03233
	17	2.06653	1.98179		1.41309	1.46789	2.70262	2.12333	2.19182	1.77996	1.44641	3.17532	1.65721	3.1616	1.61254		1.96426	1.30537		2.21634	1.61073	2.40708	1.45796		2.526	2.3753	1.97309
	18	1.97631	1.86654		1.41011	1.44718	2.67978	2	2.27161	1.84075	1.45776	2.12928	1.84154	3.23034	1.43105		2.00666	1.26507		2.23828	1.51208	2.14213	1.64905		2.02116	2.14444	1.81996
	19	1.91919	1.95629		1.34631	1.3587	2.44795	2.14684	1.95061	1.84979	1.47032	1.90862	2.33051	2.97167	1.32981		1.97653	1.53527		2.41416	1.50961	2.33565	1.71314		1.98989	1.89587	2.23649
	20	1.9211	1.96226		1.39405	1.37378	2.2879	2.35858	2.1777	1.76803	1.58025	1.84659	2.67651	2.26934	1.39941		2.26618	1.56916		2.23129	1.68793	2.06742	1.54373		1.82811	1.80573	2.66081
	21	2.1158	1.95794		1.93879	1.83751	2.55839	2.19182	2.02605	1.76563	1.45131	2.80449	2.6908	2.7119	1.29714		2.0242	1.70689		2.27897	1.68884	1.86165	1.54028		2.04642	1.88768	2.58656
	22	2.03973	1.94007		1.4671	1.99452	2.23896	2.27161	2.01322	1.90163	1.62264	2.25044	2.79533	2.52071	1.36083		2.03817	1.56463		2.25655	2.03424	2.11907	1.58355		1.92787	1.84767	2.08888
	23	1.94335	1.99653		1.53828	1.86133	2.40623	1.95061	1.81159	1.89745	1.42537	2.31903	2.81849	2.06498	1.28352		2.00526	1.72996		2.48026	1.89458	1.85136	1.69548		2.03739	1.94529	2.32922
	24	2.24895	1.82519		1.65588	2.43568	2.44654	2.1777	1.98146	1.89714	1.57857	4.17371	2.6735	2.27111	1.44715		2.03934	1.68766		2.18138	1.50967	2.07243	1.54729		1.93971	1.90366	1.5456
	25	2.1211	1.82929		1.66782	2.37	2.42504	2.02605	1.82048	1.8531	1.74895	3.43643	2.87218	1.92575	1.18626		2.0852	1.6027		2.17472	1.71886	2.10246	1.64769		1.81818	1.76541	1.5484
	26	1.93953	1.76656		1.75439	2.43977	1.90977	2.01322	1.79614	1.84861	1.30332	2.5835	2.89714	1.62394	1.16507		1.57863	1.62014		2.29238	1.5654	2.09433	1.50253		1.80444	1.75633	1.68489
	27	2.05338	1.90118		1.55966	2.29265	2.10819		1.79184	1.84633	1.58706	3.0888	2.8531	2.2048	1.20141		1.80203	1.46367		2.18318	1.73759	2.18703	1.75767		2.26667	1.9431	1.76972
	28	2.0188	1.77171		1.53198	2.191	1.81725		1.88156	1.77843	1.51616	3.0225	2.84861	2.52547	1.07506		1.61431	1.3579		2.15152	1.67586		1.73099		1.96805	1.84951	1.82558
	29	1.96999	1.82123		1.58132	2.27503	1.64378		2.05167	1.72476	1.50186	2.56763	2.34633	2.78229	1.22526		1.78001	1.69584		2.04625	1.88679		1.56404		2.30909	1.82619	1.46162
	30	2.13377	1.98933		1.65034	2.0762	2.24999		1.93786	1.9128	1.53957	3.54988	2.17843	2.10887			2.89598	1.87412		1.96262	1.68338		1.69727		2.19011	1.87037	1.7408
	31	2.13118	1.88465		1.59932	2.31303	1.74847		2.01117	1.85115	1.56356	3.88483	1.99295	2.21617			2.89855	1.62796		1.78313	1.70463		1.78071		1.87052	1.78016	1.63157
	32	2.3075	1.70695		1.69932	2.26111	1.87307		1.98919	1.89042	1.70604	4.3956	1.87808	3.0747			2.23729	1.60273		1.4533	1.62808		1.59658		2.0255	1.57199	1.5401
	33	2.33935	1.7279		1.47724	2.00968			1.95517	1.96881	1.34057	5.05732	1.67063	3.23539			2.19507	1.62866		1.7301	1.77004		1.69645		1.81237	1.66218	1.32835
	34	1.96373	1.88658		1.39018	2.22782			2.14074	1.98668	1.40192	2.79008	1.77549	1.99696			2.22845	1.65785		2.09521	1.53876				1.91265
	35	2.44603	1.79713		1.53112	2.34594			1.92601	1.97647	1.44053	5.95021	2.03856	2.35942			2.05929	1.69728		1.93726	1.49469
	36	2.32399	1.7123		1.75492	2.72323			1.91779	2.49016	1.35731	3.89331	1.77483	2.6804			1.92149	1.76093		1.62151	1.54528
	37	2.14407	1.84663		1.70985	2.30242			1.87014	2.12333	1.55328	2.83688	1.61318	3.14352			1.96452	1.63458		1.94079
	38	2.02857	1.84158		1.49245	2.45324			1.73184	2	1.51455	1.68952	1.81519	3.53181			2.00962	1.76209		1.75303
	39	2.22891	1.74785		1.73913	2.95142			1.92249	2.14684	1.69272	2.92087					1.98074	1.81676		1.44605
	40	2.20249	1.8004		1.81217	2.5586			1.77996	2.35858	1.68031	3.02535					2.02213	1.97458		1.40449
	41	1.83611	1.72013		1.77763				1.84075	2.19182	1.53424						1.98237			1.45788
	42	1.8903	1.54482		1.6596				1.84979	2.27161	1.78019									1.54482
	43	1.76085	1.57693		1.71728				1.76803	1.95061	1.6075									1.57693
	44	1.8188	1.65218		1.80734				1.76563	2.1777	1.52453									1.65218
	45	1.85331	1.46067						1.90163	2.02605	1.63224									1.46067
	46	1.95533							1.89745	2.01322
	47
	48
	49
	50
	51
	52
	53
	54
	55
	56
	57
	58
	59
	60
	61
	62
	63
	64
	65
	66
	67
	68
	69
	70
	71
	72
	73
	74
	75
	76
	77
	78
	79
	80
	81
	82
	83

## Sheet: I
raw number of cells					% of cells
		activated	not activated			activated	not activated
	MN- 3rd	7	4		MN- 3rd	63.6364	36.3636
	MN- 4th	10	3		MN- 4th	76.9231	23.0769
	m-CAM 3rd	8	3		m-CAM 3rd	72.7273	27.2727
	m-CAM 4th	8	3		m-CAM 4th	72.7273	27.2727
	mock 3rd	1	14		mock 3rd	6.66667	93.3333
	mock 4th	1	10		mock 4th	9.09091	90.9091
