# Supplementary material for: Micronucleus is not a potent inducer of the cGAS/STING pathway
Source: Life Sci Alliance. 2024 Feb 2;7(4):e202302424. doi: 10.26508/lsa.202302424 (PMC10837050; doi:10.26508/lsa.202302424)
Supplement: Supplementary file 14 [file LSA-2023-02424_SdataFS7.xlsx]

## Sheet: C
time after event of interest (hr)
-69						1.41799
-68						1.43836
-67						1.5599
-66						1.90263
-65						2.22486
-64						1.95059
-63						1.73092
-62						1.66539
-61						1.72861
-60						1.7745
-59						1.54659
-58						1.71301
-57						2.01342
-56						1.99933
-55						1.99309
-54						1.8315
-53						1.89651
-52						2.00337
-51						1.98579
-50						2.0026
-49						1.84781
-48						1.77853
-47						1.59236
-46						1.64859
-45						1.91709
-44					1.22708	1.8018
-43					1.23879	1.78422
-42					1.28265	1.9736
-41					1.18237	1.9305
-40		1.41796			1.21722	1.95503
-39		1.32368			1.21904	1.93732
-38		1.37752			1.18615	1.96778
-37		1.31262			1.20138	1.96546
-36		1.37004			1.19411	1.99232
-35		1.37135			1.27119	2.18404
-34		1.33639			1.19969	1.99232
-33		1.44245			1.34712	2.18595	1.68809
-32		1.5			1.18964	2.26064	1.55945
-31		1.24727			1.56606	1.84797	1.83932
-30		1.72503			1.2025	1.7838	1.68475
-29		1.26318			1.18653	1.93	2.09205
-28		1.28093		1.54083	1.33896	1.91988	1.48429
-27		1.29342		1.66113	1.18835	2.00703	1.46894				1.49396
-26		1.54886		1.84207	1.27657	1.936	1.55581				1.60054	1.84417
-25		1.97914		1.78229	1.31683	2.05662	1.6565				1.78063	1.87946
-24		1.80372		1.72322	1.56834	2.07216	1.61551				1.63082	1.95859
-23		1.76869		1.91833	1.50128	1.86342	1.4988	1.23819			2.01134	1.83824
-22		1.78087		1.57377	1.57041	2.09113	1.65859	1.75155			1.48423	2.06986
-21		1.98753		1.56209	1.4443	2.11935	1.65975	1.86667			1.69366	1.97837
-20		1.97804	1.98965	1.51286	1.44941	1.78077	1.56175	1.68873	1.52045		1.47092	2.039
-19		1.94016	1.80905	1.57271	1.6684	1.75696	1.56152	1.8926	1.94679		1.46814	1.99893
-18		2.29469	1.95022	1.65874	1.56422	1.90095	1.59073	1.75723	1.36157		1.36187	1.89522
-17		1.93494	1.89415	1.69944	1.26646	1.91095	1.41813	1.92308	1.78253		1.3579	2.42836
-16		1.91939	1.5746	1.51714	1.44779	1.66861	1.64275	1.66678	1.96161		1.48602	2.10179
-15		1.92264	1.65986	1.63934	1.39895	1.69164	1.59466	1.77196	1.66945		1.26103	1.85112
-14		1.82237	1.88608	1.68729	1.39379	1.71953	1.65335	1.83166	1.63644		1.38724	1.62426
-13		1.91032	1.82565	1.66251	1.48823	2.09167	1.56986	1.73971	1.66945	1.61372	1.44175	1.98774
-12		1.8066	1.72771	1.80868	1.7022	1.82249	1.77959	1.74688	1.54202	1.59265	1.37363	1.65426
-11		1.81766	1.86071	1.95625	1.43692	1.70132	1.83027	1.67571	1.55354	1.7452	1.31839	1.60631
-10		1.92962	1.77642	2.53747	1.50075	1.78344	1.79418	1.82857	1.43949	1.64783	1.4758	1.48942
-9		1.83234	1.81084	1.56624	1.53008	2.07023	1.9141	1.80113	1.561	1.61631	1.47659	1.47592
-8		1.87328	1.89138	1.70159	1.47229	1.82627	2.08902	1.74303	1.80526	1.57268	1.75453	1.48528
-7		2.0623	1.72414	1.73579	1.50021	1.78613	1.86035	1.73493	1.72586	1.65877	1.57208	1.38487
-6		1.8561	1.75373	1.64921	1.41004	1.80381	1.90396	1.6956	2.80038	1.78412	1.85214	1.39541
-5		1.66769	1.78911	1.58831	1.4387	2.10756	1.81509	1.83089	1.57542	1.66528	1.91747	1.33215
-4		1.73536	1.72231	1.52045	1.59635	1.54126	2.05086	1.72699	1.65614	1.65965	2.09357	1.82184
-3		1.75005	1.83824	1.45371	1.63173	1.53503	1.78545	1.80268	1.91013	1.64578	1.75616	1.72519
-2		1.87091	1.70474	1.52942	1.5791	1.63555	1.73264	1.80091	1.95403	1.71301	1.70882	1.69741
-1		1.96536	1.56474	1.57143	1.64277	1.90714	1.72513	1.77609	1.83406	1.78253	1.42531	1.60982
0		1.62443	1.59109	1.64745	1.67668	2.23776	1.91473	1.75634	2.20149	1.71323	1.57685	1.59295
1		1.4261	1.58856	1.81528	1.46043	1.9084	1.86542	1.59376	1.77936	1.9685	1.49648	1.56087
2		1.71233	1.62277	1.81102	1.96584	2.00693	1.7387	1.61882	1.88076	1.92215	2.07623	1.44463
3		2.10556	1.60274	1.7407	1.65062	2.08352	1.73033	1.84926	1.97746	1.76	1.73304	1.57097
4		1.73056	1.6812	1.67138	1.619	1.99239	1.72712	1.50644	1.95747	1.80234	1.68459	1.64363
5		1.93874	1.53728	1.71657	2.12515	2.05031	1.54036	2.10234	1.74165	1.98261	1.86198	1.37354
6		1.85449	1.51372	1.62547	1.592	1.84944	1.60591	1.38078	1.81939	1.93251	1.27203	1.2529
7		1.72528	1.51429	1.33847	1.57134	1.82753	1.62628	1.5709	1.65107	1.76764	1.82815	1.88679
8		1.83374	1.62272	1.31787	1.65681	1.92576	1.52039	1.62844	1.89022	1.80207	1.96421	1.42823
9		1.77248	1.53492	1.60552	1.51392	1.9153	1.61204	1.54883	1.73472	1.65289	2.08615	1.51031
10		1.88857	1.55919	1.56517	1.57157	1.98741	1.91991	1.51633	1.5859	1.64849	2.16389	1.66869
11		1.92864	1.7433	1.63003	1.63399	1.97858	1.70545	1.5862	1.87849	1.6141	1.97648	1.68221
12		1.85216	1.39067	1.45281	1.56137	1.71669	1.51958	1.5679	1.93633	1.59451	1.51223	1.4771
13		1.95904	1.55009	1.45454	1.51305	1.81984	1.50966	1.59228	1.79901	1.60197	1.52905	1.56183
14		1.48011	1.59759	1.5081	1.58112	1.87174	1.66096	1.42355		1.56269	1.34075	1.53374
15		1.77431	1.55806	1.45176	1.72345	1.81368	1.56006	1.44036		1.94419	1.85593	1.53461
16		1.75254	1.60531		1.46122	2.19957	1.81862	1.53995		1.83126	1.83461	1.72751
17		1.75654	1.40788		1.41777	1.69933	1.62394	1.57336		1.6631	1.91383	1.65464
18		2.10748	1.72805		1.67823		1.95376	1.4879		1.82149	1.9702	1.65279
19		1.56709	1.57947		1.62025		1.83756	1.60528		1.68297	1.78754	1.58944
20		1.57068	1.6846		1.6444		1.77679	1.79281		1.81896	1.79211	1.56804
21		1.6217	1.58757		1.4406		1.66858	1.72304		1.73444	2.17562	1.5715
22		1.84275	1.71723		1.77713		1.63146	1.69308		1.79571	1.74118	1.67152
23		2.06034	1.53551		1.53957		1.77919	1.53719		1.67574	1.70534	1.56883
24		1.86306	1.48746		1.6406		1.91077	1.53233		1.77845	1.79104	1.56643
25		1.8037	1.40211		1.5083		1.82831			1.60342	2.04576	1.52711
26		1.90174	1.523		1.69762		2.06924			1.48319	1.48324	1.56041
27		1.76367	1.38719		1.5709		1.7364			1.6422	1.68328
28		1.76271	1.36752		1.87091		1.47964			2.03027	1.42125
29		1.7094	1.39387		1.8667		1.8101			1.74136	1.51984
30		1.72231	1.9566		1.84523		1.77798			1.86974	1.4958
31		1.67461	1.36415		1.91636		1.68839			2.02806
32		1.74673	1.70454		1.89732		1.64603			1.78955
33		1.74455			1.94574		1.63471			2.09165
34		1.62561			1.92522		1.6979			1.92678
35		1.62642			1.64715		1.46808			1.77951
36		1.65458			1.44486		1.67755			1.77156
37		1.67699					1.62295			1.79941
38		1.68533					1.66965			1.93084
39		1.52385					1.56397			1.73985
40		1.59725					1.86533			1.89425
41		1.48453					1.67463			1.73196
42		1.73032					1.75477			1.83206
43		1.69718					1.61971			1.84579
44		1.72733					1.64165			1.94552
45		1.63934					1.70008			1.9495
46		1.79131					1.77507			2.24055
47		1.77305					1.55065			1.58819
48		1.71951					1.65762			1.9643
49		1.59676					1.5822
50		1.50895					1.60271
51		1.5361					1.59546
52							1.68815
53							1.70113
54							1.97202
55							1.64864
56							1.92985
57							1.97621

## Sheet: D
time after event of interest (hr)
-69
-68
-67
-66
-65
-64
-63
-62
-61
-60
-59		1.75439
-58		2.10362
-57		1.5443
-56		1.59991
-55		1.63494
-54		1.72337
-53		1.75816
-52		1.60772
-51		1.48379
-50		1.53599
-49		1.73699	1.5366
-48		1.75994	1.94287
-47		1.92477	1.96737
-46		1.89989	2.06416
-45		2.26007	2.18081
-44		2.27457	2.1089
-43		2.0799	2.149
-42		2.07584	2.02406
-41		2.09583	1.99622
-40		2.26738	2.29051
-39		2.00023	1.89807
-38		1.77891	2.07674
-37		1.86322	2.22623
-36		1.8313	2.11464
-35		2.11043	2.26835
-34		1.73654	2.17955
-33		1.89356	2.3991
-32		1.79707	2.37827
-31		1.93753	2.42372
-30		2.19264	2.12341
-29		2.08504	1.83824
-28		2.22531	1.64745
-27		2.34692	1.96668
-26		2.19443	1.93732
-25		2.46135	1.93754
-24		2.52093	1.83402
-23		2.4572	1.89284
-22		2.82615	1.88959
-21		3.03327	2.10558
-20		2.97295	2.11178
-19		2.9778	2.27101
-18		2.98586	2.08507
-17		2.72619	1.97677
-16		2.9737	1.88512
-15		2.68312	2.19165
-14		2.62667	1.99867
-13		2.57069	2.21527
-12		2.68384	2.36642
-11		2.31292	2.45098
-10		2.37293	2.36602
-9		2.24735	2.32959
-8		2.63345	2.49377
-7		2.87226	2.43309
-6		2.80643	2.52551
-5		2.63536	2.31054
-4		2.95216	2.37739
-3		3.00032	2.31085
-2		3.1636	2.29685
-1		3.14911	2.23662
0		3.4965	2.13782
1		3.98999	2.98852
2		5.5074	4.27265
3		5.63796	4.31454
4		5.71709	4.72973
5		5.69557	4.41208
6		4.82133	4.38031
7		3.94048	4.33629
8		3.49794	4.3405
9		4.03226	3.67568
10		3.25197	3.7594
11		3.6269	3.86874
12		4.07985	3.57654
13		3.43319	3.67345
14		3.36755	3.64885
15		3.81613	3.38929
16		4.07578	3.12202
17		4.54833	3.17093
18		4.72827	2.78707
19		4.83565	2.52615
20			2.65178
21			2.74132
22			2.92006
23			2.82805
24			3.05613
25			3.09046
26			2.9557
27			2.91325
28			2.65941
29			2.61579
30			2.81634
31			2.57186
32
33
34
35
36
37
38
39
40
41
42
43
44
45
46
47
48
49
50
51
52
53
54
55
56
57

## Sheet: E
time after event of interest (hr)
-69
-68
-67
-66
-65
-64
-63
-62
-61
-60
-59
-58
-57
-56
-55
-54
-53
-52
-51
-50
-49
-48
-47
-46
-45
-44
-43
-42
-41
-40
-39
-38
-37
-36
-35
-34
-33
-32
-31
-30				1.78502
-29				1.4241
-28				1.59411
-27				1.96385
-26				1.76267
-25				2.14687
-24				2.19705
-23			1.85014	2.4872
-22			1.93477	2.14796
-21			2.14203	1.85058
-20			2.14506	1.75953
-19			1.99867	1.86941
-18			2.46653	1.88817
-17		1.63329	2.06551	2.03296
-16		1.81452	2.39439	2.07628
-15		1.57109	2.50268	2.47459
-14		1.81777	2.41838	2.81001
-13		2.13191	2.58487	2.6023
-12		1.84922	2.19459	2.88041
-11		2.23183	2.34388	2.50443
-10		2.0377	2.42634	2.46305
-9		2.03203	2.17517	2.60134
-8		2.04992	2.45965	2.62992
-7		2.08225	2.64951	2.74673
-6		2.34597	2.56881	2.50023
-5		2.04155	2.6301	2.32818
-4		2.18201	2.52982	2.45298
-3		1.80709	2.57117	2.33205
-2		1.96987	2.87246	2.25577
-1		1.63099	3.48718	2.12262
0		1.99706	3.20936	2.20348
1		1.83806	3.33278	2.27707
2		1.92734	3.26629	2.35442
3		2.03438	3.19294	2.22769
4		1.83285	3.25454	2.34635
5		2.19978	3.27439	2.43273
6		2.27046	3.30633	2.31876
7		2.07743	3.21388	2.85714
8		2.81189	2.8636	3.3463
9		2.26929	3.11306	3.51218
10		2.54791	2.7654	3.58943
11		2.4961	2.7185	3.40594
12		2.43199	3.07134	3.18207
13		2.55102	3.22084	3.38696
14		2.27772	2.9222	3.20011
15		2.49907	2.63331	2.9698
16		2.58745	2.65851	2.97141
17		2.49077	2.51056	2.99329
18		2.62601	2.66926	2.93255
19		2.50951	2.7852	3.26918
20		2.46366	2.87985	3.71022
21		2.53371	2.59347	3.34273
22		2.25583	2.70046	3.42069
23		2.07383	2.49526	3.39034
24		2.34119	2.69865	3.26204
25		2.1437	2.763	3.39127
26		2.01562	3.65034	3.25887
27		2.57169		3.27159
28		2.29504		3.23193
29		2.13853		2.9518
30		2.28598
31		2.6017
32		2.40361
33		2.40221
34
35
36
37
38
39
40
41
42
43
44
45
46
47
48
49
50
51
52
53
54
55
56
57

## Sheet: F
time after event of interest (hr)
-69
-68
-67
-66
-65
-64
-63
-62
-61
-60
-59
-58
-57
-56
-55
-54
-53
-52
-51
-50
-49
-48
-47
-46
-45
-44
-43
-42
-41
-40
-39
-38
-37
-36
-35
-34
-33
-32
-31
-30
-29
-28
-27
-26
-25
-24
-23
-22
-21
-20
-19
-18
-17
-16
-15
-14
-13
-12
-11
-10
-9		2.01279
-8		1.99157
-7		1.91042
-6		1.98265
-5		2.11566
-4		1.89959
-3		1.87285
-2		1.75891
-1		1.78711
0		1.95594
1		1.84287
2		2.0024
3		2.02881
4		1.82932
5		2.12355
6		2.21788
7		2.04651
8		2.51109
9		1.97487
10		2.34598
11		2.15595
12		1.85211
13		2.03605
14		2.28852
15		2.21966
16		2.29124
17		2.23231
18		2.41715
19		2.33945
20		2.42581
21		2.32365
22		1.95454
23		1.98623
24		1.96168
25		1.81701
26		1.81478
27		2.39751
28		2.17142
29		2.00211
30		2.40616
31		2.10451
32		2.3896
33		2.35451
34
35
36
37
38
39
40
41
42
43
44
45
46
47
48
49
50
51
52
53
54
55
56
57
