# Supplementary material for: Micronucleus is not a potent inducer of the cGAS/STING pathway
Source: Life Sci Alliance. 2024 Feb 2;7(4):e202302424. doi: 10.26508/lsa.202302424 (PMC10837050; doi:10.26508/lsa.202302424)
Supplement: Supplementary file 15 [file LSA-2023-02424_SdataF6.xlsx]

## Sheet: A
	ND1
	whole cell				cytosol
	mock_mock	DIDS_mock	mock_1Gy	DIDS_1Gy	mock_mock	DIDS_mock	mock_1Gy	DIDS_1Gy
	10000000	8.63798e+06	1.03299e+07	1.11718e+07	n.d.	n.d.	794152	8.1954
	10000000	9.33268e+06	1.2294e+07	1.20282e+07			873307	8.21034
	10000000	1.22934e+07	1.15498e+07	1.05934e+07			692590	21.954
	ND2
	whole cell				cytosol
	mock_mock	DIDS_mock	mock_1Gy	DIDS_1Gy	mock_mock	DIDS_mock	mock_1Gy	DIDS_1Gy
	10000000	9.98248e+06	1.21757e+07	8.32569e+06	n.d.	n.d.	767297	58.1711
	10000000	1.28479e+07	1.21675e+07	1.01227e+07			612000	64.63
	10000000	9.39032e+06	1.36949e+07	1.25016e+07			638820	372.776

## Sheet: C
	mock-NC	mock-DIDS	plasmid-NC	plasmid-DIDS
	1.35514	1.57929	2.19336	2.83412
	1.64957	1.21047	2.73829	3.92468
	1.51943	1.67924	2.18852	4.3301
	1.41842	1.42176	2.25673	4.60425
	1.32617	2.02138	2.62263	2.67394
	1.63757	1.54373	3.24298	3.04485
	1.66767	1.47038	3.27247	3.85781
	1.19054	1.38094	2.37819	2.84604
	1.19266	1.58193	3.26406	4.17832
	2.01318	1.27629	2.54965	2.975
	1.31987	1.26984	1.88245	3.33938
	1.47172	1.16603	3.71538	3.02428
	1.38619	1.39835	2.92617	3.57986
	1.45961	1.30611	2.85515	1.6664
	1.48984	1.36456	2.56239	2.35139
	1.5352	1.25642	4.04771	2.68957
	1.24079	1.2605	3.2219	2.99808
	1.27213	1.42752	2.42093	2.13891
	1.50779	1.18166	2.99487	2.74727
	1.31496	1.339	2.06154	3.77497
	2.06469	1.72143	2.18529	3.53536
	1.45595	1.39105	2.56394	3.39232
	1.52186	1.47595	2.29298	2.78589
	1.65148	1.38568	3.0894	2.15105
	1.39394	1.38332	2.62596	2.09679
	1.22903	1.36208	2.1807	2.12189
	1.44613	1.26441	2.78941	1.98449
	1.52954	1.24379	2.2982	2.24709
	1.60776	1.51556	2.13836	2.85739
	1.34697	1.35788	2.28612	2.88088

## Sheet: D
raw number of cells					% of cells
		MN-	MN+				MN-	MN+
mock	1st	109	5		mock	1st	95.614	4.38596
	2nd	101	3			2nd	97.1154	2.88462
	3rd	114	4			3rd	96.6102	3.38983
DIDS	1st	116	4		DIDS	1st	96.6667	3.33333
	2nd	74	28			2nd	72.549	27.451
	3rd	71	37			3rd	65.7407	34.2593

## Sheet: E
	time after event of interest (hr)	average-3rd	average-4th		3rd												4th
	1	1.32449	1.36606		1.32694	1.22341	1.36789	1.56639	1.16667	1.65253	1.32941	1.20966	1.27406	1.21581	1.23667		1.48072	1.70806	1.24605	1.21644	1.5537	1.42641	1.58201	1.37147	1.22884	1.2798	0.933159
	2	1.44787	1.38922		1.61505	1.19662	1.84459	1.63845	1.54987	1.52939	1.35262	1.30685	1.51022	1.13204	1.25084		1.30924	1.4086	1.31673	1.76009	1.42074	1.31591	1.74129	1.2837	1.25804	1.38676	1.08029
	3	1.40079	1.49247		1.36705	1.27173	1.32371	1.88806	1.38543	1.29135	1.26917	1.19048	1.51263	1.47451	1.43457		1.36585	1.42499	1.51847	1.35395	1.5269	1.60987	1.58165	1.64682	1.28979	1.92807	1.17079
	4	1.44843	1.40576		1.46226	1.15607	1.76353	1.98977	1.51607	1.58847	1.19617	1.19678	1.62177	1.19922	1.24259		1.37137	1.4382	1.38291	1.3352	1.42276	1.46879	1.52511	1.61621	1.36312	1.56892	0.970743
	5	1.47079	1.44491		1.78321	1.21923	1.48038	1.69324	1.54083	1.59199	1.32843	1.37791	1.65531	1.16414	1.34397		1.32876	1.37042	1.53091	1.3402	1.61015	1.57123	1.40404	1.60217	1.29942	1.74661	1.09016
	6	1.63173	1.50036		1.60293	1.92585	1.54228	2.05112	1.97239	1.65995	1.3	1.47808	1.62396	1.22676	1.56576		1.60911	1.41787	1.63047	1.35943	1.34409	1.524	1.40466	1.66667	1.735	1.75794	1.05476
	7	1.55373	1.46378		1.3571	1.75666	1.49419	1.85157	1.97557	1.75	1.2969	1.38915	1.46883	1.3766	1.37444		1.40305	1.38491	1.71156	1.4648	1.35331	1.3682	1.35635	1.78009	1.31709	1.89673	1.06553
	8	1.57025	1.55005		1.61366	1.59076	1.66756	1.79831	1.88531	1.40433	1.3287	1.59973	1.58465	1.20421	1.59553		1.57881	1.23983	1.73141	1.64461	1.49827	1.39838	1.51123	2.24683	1.44265	1.90893	0.849609
	9	1.60311	1.40982		1.36819	1.71261	2.11241	1.7341	1.87617	1.36659	1.27134	1.66698	1.61725	1.33859	1.57		1.49155	1.64161	1.5608	1.40333	1.36054	1.32257	1.41352	2.05033	1.28008	1.33333	0.650303
	10	1.57121	1.49495		1.4892	1.34256	1.36976	2.27671	1.60725	1.64245	1.35659	1.50459	1.7727	1.50555	1.416		1.28359	1.67084	1.57838	1.55805	1.41483	1.32613	1.71422	1.69078	1.31412	1.81818	1.07535
	11	1.59213	1.47089		1.58969	1.25677		2.22255	1.5067	1.49132	1.37161	1.64175	1.72727	1.35665	1.75698		1.3986	1.92123	1.35397	1.52459	1.37794	1.41616	1.40132	1.66141	1.26404	1.78571	1.07482
	12	1.69738	1.45406		1.83566	1.75062		2.01468	1.72482	1.46941	1.48673	1.71496	1.87599	1.24543	1.85546		1.54446	1.4038	1.4966	1.89697	1.24468	1.3231	1.49224	1.70834	1.44164	1.54083	0.901947
	13	1.65875	1.40878		1.4771	1.94436		2.28102	1.62095	1.59544	1.38915	1.64033	1.72103	1.37323	1.54484		1.38062	1.54369	1.37492	1.49866	1.29217	1.29606	1.45405	1.62977	1.38297	1.63841	1.0053
	14	1.60668	1.46627		1.51357	1.92388		1.84575	1.78792	1.41316	1.50987	1.66231	1.68589	1.36681	1.35761		1.54321	1.4841	1.52356	1.7359	1.37214	1.37565	1.50635	1.46102	1.42945	1.60148	1.09614
	15	1.65815	1.52017		1.39082	1.9035		2.30795	1.69051	1.2761	1.46495	1.69317	1.78937	1.34148	1.72367		1.45761	1.31918	1.68141	1.46752	1.39296	1.30095	1.45235	1.45243	2.3993	1.6572	1.14098
	16	1.6845	1.49482		1.48051	2.05699		2.2096	1.72306	1.37049	1.54389	1.67378	1.85968	1.41587	1.51117		1.52532	1.3095	1.60633	1.2697	1.47253	1.68572	1.26651	1.41586	2.23098	1.55928	1.1013
	17	1.76611	1.6297			1.92466		2.15232	1.96399	1.73654	1.50272	1.8943	1.60578	1.46691	1.64776		1.49078	1.46173	1.64537	1.44147	1.60362	1.75307	1.39902	1.39748	2.35562	1.96933	1.4092
	18	1.68192	1.57653			1.54546		2.13904	1.89514	1.28675	1.49437	1.85956	1.71898	1.51607			1.43187	1.47261	1.98069	1.79714	1.46972	1.67772	1.39027	1.48603	2.03757	1.55308	1.04512
	19	1.65971	1.50653			1.52575		1.48268	1.70958	1.53527	1.49081	2.04663	1.78878	1.6982			1.39021	1.45243	1.59714	1.59775	1.4501	1.83338	1.41181	1.38853	1.96454	1.44518	1.0408
	20	1.76535	1.49277					1.5417				1.91289		1.84145			1.44812	1.30804	1.36195	1.48099	1.49772	1.95114	1.3388	1.41403	1.60376	1.7666	1.24934
	21	1.57231	1.5425					1.46432				1.86343		1.38916			1.40509	1.47955	1.55729	1.38064	1.49138	1.98939	1.50817	1.34486	1.73279	1.76557	1.31283
	22	1.47888	1.49437					1.64377				1.48188		1.31098			1.59872	1.38964	1.46341	1.45065	1.71975	1.69549	1.4287	1.3941	1.33929	1.72265	1.23567
	23	1.33448	1.59226											1.33448			1.68363	1.72219	1.4295	1.64855	1.75935	1.74593	1.38265	1.51558	1.52268	1.87056	1.23422
	24	1.37426	1.45949											1.37426			1.47413	1.64229	1.53133	1.49593	1.488	1.38964	1.39775	1.93715	1.32694	1.56391	0.807325
	25	1.37422	1.4266											1.37422			1.46639	1.41227	1.42155	1.60297	1.557	1.37248	1.37373	1.34241	1.42732	1.55679	1.1597
	26	1.65662	1.42051											1.65662			1.45935	1.56838	1.33198	1.42823	1.4276	1.55384	1.35849	1.42263	1.52708	1.49629	1.05178
	27		1.44336														1.65408	1.29027	1.62268	1.36196	1.30394		1.39997	1.30753	1.75	1.55437	1.18878
	28		1.4043															1.36486	1.25582	1.53784	1.53767		1.47091	1.34888	1.60553	1.44554	1.07166
	29		1.47039															1.52432	1.72712	1.50873			1.5879	1.26471	1.625	1.41027	1.11509
	30		1.42964															1.50897	1.49998	1.26436			1.5533	1.33856	1.43113	1.4112
	31		1.52732																1.50483	1.75428			1.45406	1.39609
	32		1.78962																1.50806	2.18366			1.67715
	33		1.52373																1.29286	1.71768			1.56065
	34		1.37725																1.3938	1.2131			1.52486
	35		1.37372																1.42086	1.32657
	36		1.36501																1.29885	1.43117
	37		1.37865																	1.37865
	38		1.43922																	1.43922
	39		1.50899																	1.50899
	40
	41

## Sheet: F
	time after event of interest (hr)	average-3rd	average-4th		3rd															4th
	0	1.32514	1.36927		1.23443	1.27168	1.25	1.21625	1.12284	1.31415	1.59781	1.51926	1.44092	1.16397	1.42076	1.19884	1.37066	1.43044		1.44168	1.53588	1.37988	1.42154	1.24702	1.33033	1.31483	1.25149	1.32	1.22166	1.33601	1.34081	1.39949	1.44177	1.62879	1.29721
	1	1.39861	1.51145		1.32749	1.15101	1.42577	1.50055	1.2969	1.33145	1.58301	1.57675	1.35569	1.30285	1.37876	1.49238	1.45933	1.39865		1.52091	1.51309	1.74948	1.3238	1.05039	1.19107	1.25099	1.80477	1.62031	1.35379	1.35038	1.91174	1.39368	1.64597	2.07662	1.42622
	2	1.49474	1.48384		1.41388	1.32626	1.33607	1.58671	1.4672	1.56898	1.69635	1.77672	1.52294	1.24232	1.46595	1.55069	1.61796	1.35435		1.38975	1.59566	1.50319	1.36295	1.14088	1.26088	1.31281	1.99439	1.41835	1.42873	1.53421	1.29084	1.84283	1.58928	1.69231	1.38429
	3	1.4074	1.53891		1.44764	1.27497	1.28497	1.39717	1.3529	1.2747	1.72536	1.58745	1.33947	1.24826	1.31971	1.4775	1.57706	1.3964		1.51822	1.66742	1.43472	1.34168	1.39288	1.36157	1.30862	1.72986	1.34067	1.76656	1.43692	1.52451	1.56516	2.03188	1.8889	1.31294
	4	1.51338	1.4996		1.44928	1.42633	1.60128	1.40938	1.55558	1.42789	1.57233	1.48588	1.35857	1.35277	1.72834	1.74711	1.34692	1.72572		1.44602	1.50779	1.58541	1.47189	1.33991	1.38035	1.27678	1.62221	1.45781	1.75901	1.44108	1.44681	1.66829	1.5949	1.58035	1.41506
	5	1.56342	1.53858		1.38568	1.48026	1.47638	1.39379	1.5096	1.47239	1.61304	1.53516	1.63702	1.6184	1.67098	1.49732	1.59124	2.00662		1.62904	1.82451	1.48782	1.51688	1.441	1.23741	1.50181	1.68919	1.36799	1.8151	1.40799	1.20301	1.66442	1.3671	1.87007	1.59393
	6	1.58906	1.57623		1.48466	1.50784	1.47509	1.43642	1.53512	1.34907	1.4407	1.46537	1.64237	1.64916	2.32877	1.43702	1.65315	1.84204		1.55179	1.76393	1.35916	1.43575	1.48872	1.28291	1.3609	1.71723	1.57032	1.66537	1.52749	1.89292	1.50716	1.45264	1.96674	1.67667
	7	1.62989	1.51615		1.60944	1.36137	1.59255	1.43946	1.69924	1.51286	1.60552	1.73137	1.63246	1.53707	2.0885	1.60462	1.73263	1.6714		1.28883	1.60333	1.37384	1.41935	1.55841	1.52142	1.40387	1.6238	1.38622	1.62197	1.693	1.60917	1.33091	1.42354	1.63191	1.76882
	8	1.63082	1.51569		1.49278	1.61696	1.59087	1.53074	1.66838	1.33973	1.37392	1.66076	1.65803	1.63785	1.7274	1.65919	2.01117	1.86366		1.43489	1.41168	1.50577	1.36765	1.54657	1.39823	1.79565	1.49817	1.6601	1.47509	1.54633	1.59571	1.2576	1.39412	1.88432	1.47918
	9	1.62755	1.51432		1.26285	1.63964	1.47119	1.67312	1.66459	1.4126	1.45943	2.07107	1.57928	1.63652	1.57125	1.44309	1.97671	1.92434		1.42857	1.50602	1.61841	1.44006	1.49831	1.36734	1.31521	1.58974	1.48102	1.4873	1.71775	1.32322	1.45148	1.41463	1.76746	1.82255
	10	1.62936	1.46187		1.44138	1.64204	1.65805	1.33061	1.64828	1.35304	1.41791	1.65017	1.65307	1.79856	2.10437	1.53894	1.61085	1.96383		1.46505	1.43549	1.59972	1.48963	1.41507	1.34288	1.2867	1.73065	1.34694	1.58194	1.42108	1.26662	1.35782	1.37836	1.60179	1.67022
	11	1.61016	1.52681		1.50376	1.69492	1.57919	1.51847	1.63378	1.398	1.29932	1.48038	1.65599	1.40187	2.10775	1.85677	1.79471	1.61732		1.46656	1.42428	1.64684	1.67634	1.42967	1.29665	1.37398	1.59676	1.42595	1.76056	1.38217	1.425	1.43321	1.49131	1.81003	1.78958
	12	1.58002	1.51366		1.6	1.53453	1.58626	1.55293	1.6311	1.46232	1.34148	1.41951	1.63239	1.61238	1.34897	1.81563	1.84473	1.73801		1.41509	1.39405	1.68435	1.48754	1.58284	1.2961	1.30321	1.51654	1.66046	1.61535	1.52306	1.28987	1.32958	1.34771	1.78221	1.99057
	13	1.65764	1.48309		1.76877	1.7341	1.68397	1.40997	1.81971	1.443	1.55618	1.40117	1.58287	1.77604	1.40724	2.04338	1.83829	1.74228		1.68785	1.42531	1.44161	1.45068	1.5949	1.43617	1.47435	1.36525	1.3901	1.58495	1.52408	1.27941	1.47493	1.42482	1.55211	1.62291
	14	1.67824	1.50657		1.64015	1.79176	1.65017	1.49689	1.61394	1.59422	1.63159	1.63577	1.56495	1.91436	1.75662	1.92431	1.5623	1.71836		1.90697	1.42674	1.52233	1.35379	1.31128	1.4182	1.58163	1.47885	1.4729	1.68067	1.52233	1.37755	1.34489	1.25892	1.71744	1.73067
	15	1.70922	1.51144		1.58061	1.79533	1.72481	1.71591	1.69249	1.76312	1.50739	1.82415	1.65289	1.83076	1.56629	1.83156	1.75433	1.68938		1.51583	1.72315	1.46092	1.45757	1.57318	1.36457	1.62713	1.39135	1.26841	1.73842	1.59476	1.44588	1.46888	1.45773	1.5536	1.54172
	16	1.71126	1.48767			1.54829	1.63145	1.5083	1.5729	1.40621	1.5616	1.78625	1.52781	1.89448	2.3592	1.88652	1.96949	1.59394		1.62031	1.34463	1.41044	1.44782	1.5242	1.46553	1.56874	1.55216	1.3187	1.64258	1.35697	1.23367	1.65159	1.55245	1.56308	1.54991
	17	1.53289	1.51106			1.32026	1.42626	1.69396	1.63983	1.47681	1.55003	1.68589	1.67823	1.8147	1.4998	1.56345	1.56235	1.01595		1.45238	1.43266	1.76866	1.68363	1.33811	1.42857	1.37047	1.56547	1.43171	1.80454	1.6446	1.24047	1.52207	1.606	1.41553	1.47208
	18	1.62712	1.51136				1.51918	1.55119	1.77096	1.55602	1.45608	2.05761	1.5441	1.85598	1.78696	1.37381	1.51178	1.54183		1.60914	1.31044	1.92106	1.62588	1.30952	1.42764		1.29808	1.24137	1.66424	1.6919		1.43619	1.54616	1.53151	1.54586
	19	1.58115	1.53717				1.54007	1.46191	1.70289	1.52207	1.44861	1.62898	1.64237	1.60578	1.80639	1.34519	1.46374	1.80574			1.31547	1.59405	1.54386	1.43285	1.43959		1.56859	1.39799	1.7196	1.65168		1.52249	1.60326	1.50215	1.69167
	20	1.57564	1.55693				1.40845	1.64284	1.63901	1.57029	1.47642	1.83333	1.54902	1.58667	1.77811	1.29799	1.45933	1.66619			1.69515	1.57646	1.81704	1.42897	1.5674		1.51795	1.45709	1.86465	1.50057		1.34771	1.62012	1.59097	1.25602
	21	1.54923	1.53472				1.30942	1.41299	1.58017	1.37141	1.79089	1.65589	1.32991		1.90057	1.79959	1.48637	1.40428			1.62753	1.54295	1.58025	1.42857	1.70305		1.53453	1.49859	1.57233	1.51192		1.44051	1.51709	1.54703	1.44698
	22	1.63166	1.56794				1.39658	1.74882	1.6368	1.40118			1.42349		2.30318	1.57143	1.76588	1.43757			2.62644			1.33418	1.36304		1.36874	1.25796	1.54732	1.58848		1.48284	1.53824	1.66722	1.47287
	23	1.62712	1.52928				1.17541	1.65208	1.61473	1.61799			1.69779		2.18143	1.54852	1.64646	1.50968			1.92864			1.59823	1.49268		1.44216	1.35825	1.74616	1.57568		1.40883	1.36959	1.54919	1.35272
	24	1.67411	1.52975				1.48837	1.60562	1.55301	1.75747			1.47625		2.38996	1.73397	1.58612	1.47617			1.6269			1.71265	1.57095		1.50624	1.37001	1.83721	1.63636		1.45148	1.406	1.39904	1.3104
	25	1.75163	1.45032				1.40066	1.74089							2.25419	1.85936	1.39197	1.86271			1.54015			1.31692	1.38841		1.59476	1.38037	1.50133	1.60909		1.39899	1.3867	1.44267	1.39409
	26	1.59916	1.50719				1.45975	1.62045							1.98344	1.43799	1.67699	1.41635			1.51134			1.41586	1.47644		1.69552	1.54761		1.63741		1.45018	1.36737	1.5	1.47016
	27	1.6907	1.57932				1.45914	1.58824							2.07671	1.64348	1.37777	1.99884			1.36972			1.62759	1.40964		1.9435	1.31786		1.67876		1.93303	1.37881	1.66799	1.46628
	28	1.58418	1.44948				1.24446	1.53547							1.38087	1.99858	1.41221	1.93349			1.66894				1.29138			1.23856				1.40235	1.48072	1.52474	1.53965
	29	1.57416	1.38755				1.25693	2.17482							1.48315	1.60196	1.44962	1.4785										1.25438				1.34138	1.45182	1.53622	1.35395
	30	1.61745	1.49372				1.45792	1.49095							1.67636	1.56607		1.89596										1.2458				1.49065	1.60858	1.64941	1.47417
	31	1.6631	1.42677				1.625	1.41968							1.92893	1.89711		1.44477										1.26159				1.29833	1.41452	1.77575	1.38366
	32	1.60813	1.43449				1.21681	1.5191							1.71509	1.63528		1.9544										1.39105				1.31781	1.531	1.43751	1.49509
	33	1.5935	1.27285				1.52364	1.61668							1.39328	1.4509		1.98299										1.27285
	34	1.56486					1.50821	1.50234							1.57712	1.66433		1.57233
	35	1.53807					1.70089	1.33383							1.32942	1.78818		1.53805
	36	1.6526					1.53335	1.53783							1.77647	1.97019		1.44516
	37	1.58942					1.72587	1.42959							1.62234	1.67192		1.49737
	38	1.46789					1.55095	1.39435								1.65438		1.27188
	39	1.61902					1.52958	1.25168								2.07579
	40	1.63105					1.84171	1.47868								1.57277
	41	1.58013					1.62939	1.46247								1.64852
	42	1.46384					1.6226	1.51852								1.25039
	43	1.51659					1.45321	1.46101								1.63556
	44	1.3962					1.46277	1.50221								1.2236
	45	1.49825					1.32783	1.44205								1.72486
	46	1.38868					1.42332	1.44064								1.30208
	47	1.45929					1.77174	1.34246								1.26367
	48	1.54608					1.45117	1.19978								1.98728
	49	1.28249					1.3893	1.1859								1.27226
	50	1.34245					1.502									1.1829
	51	1.3833					1.30776									1.45883
	52	1.48754														1.48754
	53	1.41096														1.41096
	54	1.74795														1.74795
	55	1.9087														1.9087
	56
	57
	58
	59
	60
	61
	62
	63
	64
	65
	66
	67
	68
	69
	70
	71
	72
	73
	74
	75
	76
	77
	78
	79
	80
	81
	82
	83
	84
	85
	86
	87
	88
	89
	90

## Sheet: G
	time after event of interest (hr)	average-3rd	average-4th		3rd																	4th
	0	1.31322	1.31838		1.155	1.37253	1.21429	1.25649	1.24619	1.14453	1.14943	1.09303	1.39334	1.32802	1.26533	1.11607	1.44126	1.89046	1.34413	1.60139		1.14376	1.40132	1.38456	1.21053	1.20438	1.28205	1.43241	1.20463	1.34883	1.21777	1.10393	1.5377	1.38095	1.1187	1.59236	1.38705	1.46145
	1	1.38089	1.4494		1.29534	1.45302	1.13613	1.29355	1.25	1.24766	1.22264	1.31109	1.34267	1.46421	1.34331	1.231	1.39182	2.02945	1.41834	1.66401		1.45789	1.60686	1.52941	1.04906	1.64181	1.79856	1.52925	1.20254	1.3178	1.36467	1.45399	1.45163	1.47221	1.15721	1.39094	1.48739	1.72852
	2	1.45195	1.43926		1.34522	1.40449	1.12001	1.23411	1.24733	1.26871	1.28739	1.22048	1.18026	1.60875	1.65868	1.6861	1.62399	1.51327	1.83954	1.99289		1.44259	1.70326	1.46039	1.01234	1.53421	1.48392	1.41176	1.34617	1.29005	1.50716	1.44998	1.63702	1.47247	1.21436	1.31234	1.27257	1.91679
	3	1.4939	1.41171		1.45091	1.30783	1.74967	1.38683	1.33369	1.346	1.42857	1.1875	1.23317	1.47616	1.30981	1.85076	1.5629	1.92965	1.61724	1.73168		1.41794	1.7311	1.41551	0.998285	1.38735	1.43753	1.38016	1.42839	1.33077	1.30357	1.47426	1.55925	1.5952	1.27079	1.2711	1.35579	1.64204
	4	1.64312	1.44341		1.36405	1.50602	2.18504	1.93092	1.49996	1.48524	1.3847	1.26226	1.44043	1.82598	1.40147	1.93103	2.26187	1.73362	1.51169	1.56557		1.46232	1.60591	1.53846	1.05207	1.42531	1.69882	1.30909	1.442	1.38552	1.30118	1.38239	1.66016	1.64099	1.40898	1.24442	1.36318	1.61708
	5	1.62205	1.47554		1.46843	1.81781	1.38848	1.26871	1.50923	1.49561	1.26337	1.18906	1.52259	1.61917	2.05217	1.55521	2.57857	1.96747	1.44529	1.81166		1.38871	1.37868	1.46002	1.05135	1.46349	1.66929	1.43931	1.26926	1.45914	1.23305	1.52589	1.77415	1.84672	1.39421	1.44173	1.73036	1.55877
	6	1.52614	1.41047		1.68919	1.72084	1.24796	1.44886	1.61367	1.62664	1.47733	1.16458	1.61414	1.41521	1.4224	1.47594	1.61095	1.59181	1.39068	1.90806		1.4543	1.41623	1.37646	0.946477	1.33968	1.28719	1.38996	1.20919	1.40423	1.34771	1.46156	1.65664	1.59236	1.44442	1.42582	1.67453	1.55119
	7	1.50714	1.47446		1.53917	1.62107	1.4714	1.50811	1.36911	1.42755	1.53053	1.25137	1.52027	1.5083	1.42684	1.66716	1.49967	1.73817	1.58929	1.44616		1.24561	1.7077	1.39201	1.11753	1.57867	1.42057	1.55111	1.26339	1.53932	1.54001	1.65113	1.67754	1.55828	1.36834	1.37788	1.56064	1.51601
	8	1.55339	1.43958		1.47832	1.58416	1.39909	1.39082	1.38504	1.38589	1.47406	1.22505	1.64976	1.52737	1.48198	1.9366	1.43402	1.87487	1.8394	1.78787		1.36271	1.41024	1.40621	1.03192	1.54347	1.44238	1.46604	1.29917	1.48129	1.40387	1.55099	1.59286	1.36972	1.32773	1.42857	1.61937	1.73629
	9	1.58001	1.44793		1.51446	1.71265	1.2993	1.56161	1.25091	1.49925	1.42965	1.38614	1.6361	1.74423	1.27673	1.59439	2.06913	1.86766	1.75318	1.68478		1.36628	1.3363	1.29122	0.945065	1.55602	1.35387	1.49378	1.53286	1.57824	1.32956	1.65033	1.71914	1.55569	1.52905	1.21185	1.51561	1.64999
	10	1.51915	1.45634		1.44532	1.41593	1.16993	1.36612	1.29857	1.3838	1.34375	1.34855	1.5873	1.65934	1.42694	1.56307	1.64725	1.5071	2.21789	1.92548		1.40334	1.40647	1.26092	0.898511	1.3245	1.54954	1.44671	1.55248	1.63588	1.40339	2.09319	1.61535	1.45906	1.28686	1.29976	1.4589	1.66292
	11	1.55399	1.49155		1.5223	1.61388	1.25799	1.55192	1.21877	1.42379	1.52823	1.43509	1.51616	2.03521	1.6129	1.58186	1.42648	1.40426	1.89796	1.83703		1.46677	1.40193	1.30798	0.89174	1.64106	1.91022	1.36157	1.31047	1.55029	1.45747	1.98807	1.59665	1.54934	1.46336	1.41349	1.43297	1.61306
	12	1.56269	1.46995		1.60028	1.68982	1.2641	1.5227	1.338	1.5336	1.3372	1.36691	1.64998	1.89331	1.38171	1.59957	1.7114	1.45713	1.72435	1.93297		1.45455	1.36705	1.26103	0.866961	1.29273	1.94175	1.48324	1.38863	1.63452	1.46224	1.73656	1.40726	1.65289	1.70662	1.39653	1.35263	1.584
	13	1.64424	1.54098		1.60887	1.65502	1.46071	1.3459	1.36107	1.39121	2.20382		1.68067	1.95515	1.42624	1.74323	1.73476	1.33059	1.69535	2.07096		1.69796	1.53289	1.34615	0.792805	1.96286	1.88469	1.39997	1.4253	1.59029	1.55222	1.79198	1.6282	1.65417	1.52195	1.56781	1.37108	1.47629
	14	1.59423	1.51513		1.55521	1.75809	1.42486	1.56201	1.29585	1.47518	1.35135		1.56658	1.91045	1.4373	1.85226	1.76126	1.48441	1.57654	1.90204		1.65411	1.42969	1.30099	0.786523	1.45503	1.65361	1.60355	1.51161	1.56466	1.4557	1.88981	1.65031	1.90816	1.55602	1.41525	1.44613	1.47601
	15	1.68849	1.52526		1.55328	1.9198	1.41456	1.38236	1.37305	1.51583	1.36139		1.6	1.98522	1.5	1.79951	1.69082	2.32876	1.9622	1.94061		1.31839	1.46234	1.31845	1.00004	1.54733	2.13329	1.52941	1.43472	1.61533	1.4616	1.86133	1.33878	1.77109	1.64511	1.50297	1.5264	1.46279
	16	1.68132	1.43401		1.8065	1.88902	1.37975	1.44578	1.23648	1.43524	1.78549		1.61594	1.95963	1.41822	1.9685	1.43498	2.26874	1.89978	1.67572		1.20764	1.43833	1.42057	1.17632	1.24116	1.90476	1.29249	1.34198	1.4553	1.25591	1.92747	1.36591	1.46167	1.44291	1.51849	1.51453	1.4127
	17	1.83131	1.50247		1.92106	1.93424	1.46363	1.43564	1.44656	1.68979	1.44947		1.81179	1.78112	1.88442	1.80462	2.08488	2.46103	1.41085	2.89058		1.19298	1.43438	1.57116	1.317	1.46016	2.02603	1.53629	1.33577	1.45641	1.34333	1.5881	1.70109	1.63206	1.69	1.33711	1.43544	1.48464
	18	1.74974	1.38619		1.64582	1.74284	1.37002	1.49153	1.45608	1.6325	1.40977		1.52408	1.70664	1.7572	1.82352	2.33259	2.52502	1.96071	1.86775		1.30178	1.33124	1.38524	1.06411	1.23406	1.4369	1.39723	1.45571	1.61644	1.52581	1.42574		1.4818		1.36475	1.31415	1.45786
	19	1.65025	1.52498		1.80832	1.68315	1.32694	1.36221	1.41549	1.57218	1.40154		1.61987	1.59388	1.63596		2.22252	1.49379	2.04315	1.92454		1.45575	1.51423	1.92485	1.32225	1.38255	1.7933	1.51937	1.53151	1.6883	1.40565			1.65817		1.29938	1.35414	1.50031
	20	1.73839	1.438		1.48258				1.3073	1.50435	1.26351		1.74368	1.5354	1.81374		2.50598	2.35403	1.82645	1.78522		1.29414	1.33333	1.42857	1.10388	1.26056	1.65111	1.3089	1.55028	1.79319	1.4353					1.45653	1.53272	1.54545
	21	1.73935	1.41835						1.4385	1.45455	1.40243				1.76949		2.14074	2.02519	1.98027	1.70365		1.24605	1.36999	1.37344		1.27389	1.73214	1.60535		1.5243	1.1854					1.35349	1.41896	1.51881
	22	1.69568	1.44495						1.48162		1.4881				1.70734		2.01201	1.72728	1.59622	1.85717		1.26337		1.5201		1.44585	1.47183	1.4043		1.68652	1.22033					1.52614	1.43781	1.4733
	23	1.69922	1.47694						1.62374		1.3587				1.31915		1.97117	2.39906	1.34714	1.87563		1.33578		1.43916		1.31475		1.47239		1.58746	1.41968					1.59001	1.52144	1.61177
	24	1.60725	1.46387						1.63946		1.40598				1.34		2.12285	1.5543	1.59695	1.59118		1.42809		1.26574		1.37836				1.72666	1.38061							1.60377
	25	1.69281	1.60596						1.54159		1.47206				1.53475		2.36492	1.51098	1.81901	1.60636		1.46792		2.14945		1.35166					1.63967							1.42113
	26	1.44797	1.42919						1.48038		1.33519				1.35531		1.51362	1.27436	1.59461	1.58228		1.35443				1.37268					1.54414							1.4455
	27	1.66085	1.5221						1.3877		1.41435						1.88115	2.039	1.33239	1.91049						1.27502					1.62946							1.66182
	28	1.80177	1.41408						1.36705		1.18161						2.20274	2.49844	1.67472	1.88603						1.16918					1.56584							1.50723
	29	1.69289	1.56441						1.48428		1.27509						1.7086	2.23604	1.46685	1.98647						1.28355					1.85053							1.55915
	30	1.79033	1.54632						1.54879		1.5148						2.15074	2.27695	1.60676	1.64395						1.38417					1.67376							1.58103
	31	1.7064	1.37791								1.65						1.49223	2.38299	1.36649	1.64029						1.29229					1.29375							1.54767
	32	1.62089	1.49126								1.60097						1.62764	2.10185	1.46568	1.30833						1.32928					1.45275							1.69173
	33	1.63597	1.41677														1.38346	2.18253	1.68938	1.28852						1.41231					1.42123
	34	1.45275	1.399														1.31033	1.34221	1.60353	1.55495						1.29694					1.50105
	35	1.53554	1.7314														1.19686	1.44208	1.68741	1.8158											1.7314
	36	1.60927															1.49759	1.37506	1.83313	1.73129
	37	1.65776															1.4193	1.83113	1.99265	1.38796
	38	1.6719																1.41767	1.6488	1.94922
	39	1.68961																	1.45439	1.92483
	40	1.78477																	1.69524	1.8743
	41	1.60116																	1.60116
	42	1.74308																	1.74308
	43	1.64835																	1.64835
	44	1.52966																	1.52966
	45	1.64204																	1.64204
	46	1.90684																	1.90684
	47	1.43125																	1.43125
	48	2.01175																	2.01175
	49	1.32738																	1.32738
	50	1.78469																	1.78469
	51	1.83107																	1.83107
	52	1.73802																	1.73802
	53	1.71974																	1.71974
	54	1.8502																	1.8502
	55	1.4632																	1.4632
	56
	57
	58
	59
	60
	61
	62
	63
	64
	65
	66
	67
	68
	69
	70
	71
	72
	73
	74
	75
	76
	77
	78
	79
	80
	81
	82
	83
	84
	85
	86
	87
	88
	89
	90

## Sheet: H
raw number of cells					% of cells
		activated	not activated				activated	not activated
MN-	3rd	2	14		MN-	3rd	12.5	87.5
	4th	0	17			4th	0	100
MN+	3rd	1	13		MN+	3rd	7.14286	92.8571
	4th	0	16			4th	0	100
mock	3rd	1	10		mock	3rd	9.09091	90.9091
	4th	1	10			4th	9.09091	90.9091

## Sheet: I
	mock		1 Gy IR
	shScramble	shTREX1	shScramble	shTrex1-A
	1.74249	1.34662	1.71146	1.99179
	1.48346	1.42375	1.48155	1.87705
	1.75046	1.40311	1.93322	2.82019
	1.56017	1.51843	3.85959	1.63546
	1.45141	1.77702	2.39749	2.04287
	1.22458	1.44369	3.60625	1.93893
	1.37285	1.63277	1.61691	2.31101
	1.24462	1.70034	1.86175	2.96489
	1.37802	1.52384	1.78738	1.65313
	1.32467	1.36676	2.01991	2.38026
	1.45762	1.24608	1.77917	1.70882
	1.32314	1.3759	1.5412	2.13009
	2.27176	1.62365	1.83659	2.58131
	1.41649	2.03191	2.71392	2.92951
	1.76331	1.4119	1.51524	3.77269
	2.38819	1.86641	2.10955	3.02647
	1.72267	1.73459	2.29176	1.71894
	1.25137	1.94666	3.06456	2.16302
	1.38165	1.92434	1.54582	2.01356
	1.94318	1.36764	1.52489	2.33241
	1.38478	1.52526	1.78048	2.13172
	1.41011	1.55822	2.7785	1.69264
	1.44884	1.53698	2.93037	2.01383
	1.42279	1.31384	1.611	1.9661
	1.38899	1.5324	2.19602	2.07452
	1.56659	1.39898	1.62721	4.9803
	1.47787	1.83208	1.82396	3.19414
	1.4079	1.66556	2.62352	2.28333
	1.26973	1.82452	1.50487	1.71257
	1.30218	1.49387	1.98559	2.5414
			1.50203	1.74376
			1.55379	2.06818
			1.49249	3.34321
			1.39714	2.01479
			1.70887	1.75086
			2.00324	2.18038
			1.35074	1.96321
			1.35723	3.12336
			1.32362	2.95539
			1.61352	2.36144
			1.64367	1.74116
			3.29	2.38871
			1.73712	1.76742
			2.17227	2.03916
			2.55614	2.09009
			1.90766	1.99265
			1.61676	1.7337
			1.99358	3.80604
			2.54312	1.63025
			1.9429	1.85958
			2.42866	2.07859
			2.59454	1.58897
			3.25411	1.75792
			2.26334	2.67026
			2.21663	2.17941
			1.82927	2.16269
			1.89235	3.63353
			1.37398	1.65699
			1.57927	3.31341
			2.05433	2.21685
			2.37803	3.44335
			2.38091	1.78923
			2.14461	1.94581
			1.89506	1.78905
			1.96302	1.76362
			1.49087	2.21785
			2.82256	1.81506
			2.37612	2.38795
			2.43913	1.72086
			1.77756	2.51527
			2.10162	1.60056
			1.86615	3.42194
			1.89241	3.26107
			1.68703	2.23011
			1.3629	2.29553
			1.85077	2.4447
			1.76483	1.79927
			2.08773	1.96703
			2.75455	1.78428
			1.47155	2.15791
			1.86172	2.1085
			1.83694	2.01567
			1.7203	3.60082
			1.83563	1.62421
			1.50454	1.77022
			2.05804	1.86326
			1.67486	2.08527
			2.04441	2.33494
			2.08547	2.22608
			1.34024	2.13992
			2.04459	2.34472
				1.80912
				2.10674
				2.26204
