# Supplementary material for: Micronucleus is not a potent inducer of the cGAS/STING pathway
Source: Life Sci Alliance. 2024 Feb 2;7(4):e202302424. doi: 10.26508/lsa.202302424 (PMC10837050; doi:10.26508/lsa.202302424)
Supplement: Supplementary file 16 [file LSA-2023-02424_TableS1.xlsx]

## Sheet: Sheet1
Table S1. Plasmids used in this study
pMTH_No	Name	Purpose	Source
127	pLKO.1-shScramble	shRNA control	Addgene 1864
380	pMax-TurboGFP	DNA transfection control	Lonza Nucleofector kit
393	eSpCas9(1.1)-sgCHRXpYp-subtel2	FuVis2-XpSC cloning	Kagaya et al. 2020
479	LentiCRISPR(1.1)-sgFUSION11	Cas9.v2 sgFUSION expression	Kagaya et al. 2020
857	pXp-tr-sis-ctrl(neo)-rox-sg-mCer3C	FuVis2-XpSC cloning	This study
864	pBS-sister(neo)-AAVS1	qPCR standard	Kagaya et al. 2020
907	pLenti-bla-p2a-mScarlet-3FL-hcGAS	cGAS reporter	This study
1001	pLentiCRISPR(HiFi)-sgFusion21	Cas9(HiFi) sgFUSION expression	This study
1002	pLentiCRISPR(HiFi)-sgFusion22	Cas9(HiFi) sgFUSION expression	This study
1003	pLentiCRISPR(HiFi)-sgFusion23	Cas9(HiFi) sgFUSION expression	This study
1004	pLentiCRISPR(HiFi)-sgFusion24	Cas9(HiFi) sgFUSION expression	This study
1005	pLentiCRISPR(HiFi)-sgFusion25	Cas9(HiFi) sgFUSION expression	This study
1006	pLentiCRISPR(HiFi)-sgFusion26	Cas9(HiFi) sgFUSION expression	This study
1011	Lenti-enAsCas12a-HF1-2C-NLS-crFUSION6	Cas12a-HF1 crFUSION expression	This study
1012	Lenti-enAsCas12a-HF1-2C-NLS-crFUSION7	Cas12a-HF1 crFUSION expression	This study
1013	Lenti-enAsCas12a-HF1-2C-NLS-crFUSION8	Cas12a-HF1 crFUSION expression	This study
1014	Lenti-enAsCas12a-HF1-2C-NLS-crFUSION9	Cas12a-HF1 crFUSION expression	This study
1015	Lenti-enAsCas12a-HF1-2C-NLS-crFUSION10	Cas12a-HF1 crFUSION expression	This study
1016	Lenti-enAsCas12a-HF1-2C-NLS-crFUSION11	Cas12a-HF1 crFUSION expression	This study
1017	Lenti-enAsCas12a-HF1-2C-NLS-crFUSION12	Cas12a-HF1 crFUSION expression	This study
1018	Lenti-enAsCas12a-HF1-2C-NLS-crFUSION13	Cas12a-HF1 crFUSION expression	This study
1019	Lenti-enAsCas12a-HF1-2C-NLS-crFUSION14	Cas12a-HF1 crFUSION expression	This study
1050	pLenti-bla-p2a-emiRFP703	lentivirus infection control	This study
1058	pLenti-p2a-emiRFP703-3FL-hcGAS	cGAS reporter	This study
1090	pLenti-bla-p2a-mScarlet-3FL-hcGAS-R236A-R255E	cGAS reporter	This study
1094	pCSII-EF-emiRFP703-Geminin(1-110)	S/G2/M cell cycle reporter	This study
1148	pLenti-bla-p2a-mScarlet-3FL-hcGAS-20A	cGAS reporter	This study
1149	pLenti-bla-p2a-mScarlet-3FL-hcGAS-20DE	cGAS reporter	This study
1159	pMX-mRuby3-hSTING	STING reporter	This study
1190	pLenti-rtTA3G	dox-inducible Cas9(HiFi)	This study
1197	pTRE3G-miRFP670nano-p2a-Cas9(HiFi)	dox-inducible Cas9(HiFi)	This study
1292	pKLV2-U6gRNA5(Empty)-PGKBFP2AGFP-W	iCas9 validation	Addgene 67979
1293	pKLV2-U6gRNA5(gGFP)-PGKBFP2AGFP-W	iCas9 validation	Addgene 67980
1366	pLenti-p2a-emiRFP703-3FL-hcGAS-R236A-R255E	cGAS reporter	This study
1367	pLenti-p2a-emiRFP703-3FL-hcGAS-20A	cGAS reporter	This study
1410	pLKO.1-bla-shTREX1-D	shRNA TREX1	This study
1418	LentiGuide-puro-sgFUSION21-C+5pb_stem	sgFUSION21 expression	This study
1502	pLKO.1-shcGAS	shRNA cGAS	This study
1527	pLenti-mCitrine-NLS	mCitrine-NLS expression	This study
1654	pLenti-bla-p2a-mScarlet-3FL-hcGAS_shR	cGAS reporter	This study
1655	pLenti-bla-p2a-mScarlet-3FL-hcGAS-20A_shR	cGAS reporter	This study
1656	pLenti-bla-p2a-mScarlet-3FL-hcGAS-20DE_shR	cGAS reporter	This study
1657	pLKO.1-shTREX1-A	shRNA TREX1	This study
1658	pLKO.1-shTREX1-B	shRNA TREX1	This study
1659	pLKO.1-shTREX1-C	shRNA TREX1	This study
Plasmids used for cloning of the plasmids used in this study
pMTH_No	Name	Purpose	Source
117	CSII-EF-mVenus-Geminine(1-110)	pCSII-EF-emiRFP703-Geminin(1-110) construction	RIKEN BRC RDB15271
221	LentiCRISPR v2	pLentiCRISPR(HiFi) sgFUSION construction	Addgene 52961
224	LentiGuide-puro	LentiGuide-puro-sgFUSION21-C+5pb_stem construction	Addgene 52963
319	pMXs-mCitrine	mCitrine-NLS construction	Lab stock
420	pLenti-blaR-p2a	pLenti-bla-p2a-emiRFP703 construction	Lab stock
664	pmScarlet_C1	mScarlet-tag construction	Addgene 85042
751	pH2B-miRFP703	pLenti-bla-p2a-emiRFP703 construction	Addgene 80001
753	pCW-Cas9	pTRE3G-miRFP670nano-p2a-Cas9(HiFi) construction	Addgene 50661
776	pLentiCRISPR(HiFi)	pLentiCRISPR(HiFi) sgFUSION construction	This study
792	pCAG-enASCas12a-HF1(E174R/N282A/S542R/K548R)-NLS(nuc)-3xHA	Cas12a-HF1 crFUSION construction	Addgene 107942
821	Lenti-enAsCas12-HF1-2C-NLS	Cas12a-HF1 crFUSION construction	This study
890	pcDNA3-hcGAS-WT	cGAS reporter construction	Dr. Tomohiko Taguchi
1031	pMX-IP-mRuby3-mouseSTING	STING reporter construction	Dr. Tomohiko Taguchi
1050	pLenti-bla-p2a-emiRFP703	pCSII-EF-emiRFP703-Geminin(1-110) construction	This study
1080	pMX4-puro-hSTING-FLAG-His	STING reporter construction	Dr. Ryota Sato
1282	pLenti-Clover-NLS	mCitrine-NLS construction	Lab stock
1345	LentiGuide-puro-sgFUSION21	LentiGuide-puro-sgFUSION21-C+5pb_stem construction	This study
