# Supplementary material for: Micronucleus is not a potent inducer of the cGAS/STING pathway
Source: Life Sci Alliance. 2024 Feb 2;7(4):e202302424. doi: 10.26508/lsa.202302424 (PMC10837050; doi:10.26508/lsa.202302424)
Supplement: Supplementary file 17 [file LSA-2023-02424_TableS2.xlsx]

## Sheet: Sheet1
Table S2. Primers used in this study
MTH primer number	Name	5'-sequence-3'	Purpose
632	HSV TK seqR	cccaacaccgtgcgttttat	genomic PCR
653	Xp-blast R8	agatgggtttggtcctgggaa	genomic PCR
1315	AAVS1-arm L-3F	AGTACCCAGAACCAGAGCCACA	genomic qPCR
1316	AAVS1-arm L-3R	ACAGCATGTTTGCTGCCTCCA	genomic qPCR
1317	mCitrine_1F	TGGTAGTGATCCGCCAGTTG	genomic qPCR
1318	mCitrine_1R	GCCGATAAGCAGAAGAACGG	genomic qPCR
1546	sgFusion21-fwd	caccgATTCTACCACGGCAGTCGTT	sgRNA
1547	sgFusion21-rev	aaacAACGACTGCCGTGGTAGAATc	sgRNA
1548	sgFusion22-fwd	caccgGAACGTTGGCACTACTTCAC	sgRNA
1549	sgFusion22-rev	aaacGTGAAGTAGTGCCAACGTTCc	sgRNA
1550	sgFusion23-fwd	caccgGTGGTAGAATAACGTATTAC	sgRNA
1551	sgFusion23-rev	aaacGTAATACGTTATTCTACCACc	sgRNA
1552	sgFusion24-fwd	caccgGGATCCGTAGCGAACGTGTC	sgRNA
1553	sgFusion24-rev	aaacGACACGTTCGCTACGGATCCc	sgRNA
1554	sgFusion25-fwd	caccgAACGCCGGACACGTTCGCTA	sgRNA
1555	sgFusion25-rev	aaacTAGCGAACGTGTCCGGCGTTc	sgRNA
1556	sgFusion26-fwd	caccgCGTTCCGGTCactccaACGC	sgRNA
1557	sgFusion26-rev	aaacGCGTtggagtGACCGGAACGc	sgRNA
1578	crFUSION6-fwd	AGATaataATGCCAATtatttaaaTTTTAT	crRNA
1579	crFUSION6-rev	AAAAATAAAAtttaaataATTGGCATtatt	crRNA
1580	crFUSION7-fwd	AGATaataATTGGCATtatttaaaTTTTAT	crRNA
1581	crFUSION7-rev	AAAAATAAAAtttaaataATGCCAATtatt	crRNA
1595	crFUSION8-fwd	AGATaataATGCCAATtatttaaaTTTTAT	crRNA
1582	crFUSION8-rev	AAAAATAAAAtttaaataATTGGCATtatt	crRNA
1583	crFUSION9-fwd	AGATagaaaagcgatttggattATTTTAT	crRNA
1584	crFUSION9-rev	AAAAATAAAATaatccaaatcgcttttct	crRNA
1585	crFUSION10-fwd	AGATgattATAACTTCGTATAGCATTTTAT	crRNA
1586	crFUSION10-rev	AAAAATAAAATGCTATACGAAGTTATaatc	crRNA
1587	crFUSION11-fwd	AGATaagttaaattcATAACTTCGTTTTAT	crRNA
1588	crFUSION11-rev	AAAAATAAAACGAAGTTATgaatttaactt	crRNA
1589	crFUSION12-fwd	AGATactttaaataATGCCAATtaTTTTAT	crRNA
1590	crFUSION12-rev	AAAAATAAAAtaATTGGCATtatttaaagt	crRNA
1591	crFUSION13-fwd	AGATactttaaataATTGGCATtaTTTTAT	crRNA
1592	crFUSION13-rev	AAAAATAAAAtaATGCCAATtatttaaagt	crRNA
1593	crFUSION14-fwd	AGATaagttaaattcactccaGATTTTAT	crRNA
1594	crFUSION14-rev	AAAAATAAAATCtggagtgaatttaactt	crRNA
1833	oligo-dT	TTTTTTTTTTTTTTT	cDNA (RT-PCR)
2332	cGAS-fwd	ATGCAAAGGAAGGAAATGGT	RT-qPCR
2333	cGAS-rev	TTTAAACAATCTTTCCTGCAACA	RT-qPCR
2336	cxcl10-fwd	TGGCATTCAAGGAGTACCTC	RT-qPCR
2337	cxcl10-rev	TTGTAGCAATGATCTCAACACG	RT-qPCR
2461	ccl20-fwd	AACCATGTGCTGTACCAAGAGT	RT-qPCR
2462	ccl20-rev	AAGTTGCTTGCTTCTGATTCGC	RT-qPCR
2465	cxcl1-fwd	AGCTTGCCTCAATCCTGCATCC	RT-qPCR
2466	cxcl1-rev	TCCTTCAGGAACAGCCACCAGT	RT-qPCR
2469	cxcl2-fwd	GGCAGAAAGCTTGTCTCAACCC	RT-qPCR
2470	cxcl2-rev	CTCCTTCAGGAACAGCCACCAA	RT-qPCR
2477	il15-fwd	AACAGAAGCCAACTGGGTGAATG	RT-qPCR
2478	il15-rev	CTCCAAGAGAAAGCACTTCATTGC	RT-qPCR
2406	il6-fwd	AGACAGCCACTCACCTCTTCAG	RT-qPCR
2407	il6-rev	TTCTGCCAGTGCCTCTTTGCTG	RT-qPCR
2473	ccl5-fwd	CCTGCTGCTTTGCCTACATTGC	RT-qPCR
2474	ccl5-rev	ACACACTTGGCGGTTCTTTCGG	RT-qPCR
2491	p21-fwd	AGGTGGACCTGGAGACTCTCAG	RT-qPCR
2492	p21-rev	TCCTCTTGGAGAAGATCAGCCG	RT-qPCR
2497	laminb1-fwd	AAGAACCAGAACTCGTGGGG	RT-qPCR
2498	laminb1-rev	CAACCTCCTCTCCCTGAGAAT	RT-qPCR
2499	TREX1-fwd	GCATCTGTCAGTGGAGACCACA	RT-qPCR
2500	TREX1-rev	CAGTGGTTGTGACAGCAGATGG	RT-qPCR
2430	MT-ND1-fwd	GGCTATATACAACTACGCAAAGGC	RT-qPCR
2431	MT-ND1-rev	GGTAGATGTGGCGGGTTTTAGG	RT-qPCR
2436	MT-ND2-fwd	CTTCTGAGTCCCAGAGGTTACC	RT-qPCR
2437	MT-ND2-rev	GAGAGTGAGGAGAAGGCTTACG	RT-qPCR
2245	shcGAS-fwd	ccggTTAGTTTTAAACAATCTTTCCTctcgagAGGAAAGATTGTTTAAAACTAAtttttg	shRNA
2246	shcGAS-rev	aattcaaaaaTTAGTTTTAAACAATCTTTCCTctcgagAGGAAAGATTGTTTAAAACTAA	shRNA
2455	shTREX1-A-fwd	ccggAACACGGCCCAAGGAAGAGCTctcgagAGCTCTTCCTTGGGCCGTGTTtttttg	shRNA
2456	shTREX1-A-rev	aattcaaaaaAACACGGCCCAAGGAAGAGCTctcgagAGCTCTTCCTTGGGCCGTGTT	shRNA
2457	shTREX1-B-fwd	ccggAAGACCATCTGCTGTCACAACctcgagGTTGTGACAGCAGATGGTCTTtttttg	shRNA
2458	shTREX1-B-rev	aattcaaaaaAAGACCATCTGCTGTCACAACctcgagGTTGTGACAGCAGATGGTCTT	shRNA
2459	shTREX1-C-fwd	ccggAAGGACCCTGGAGCCCTATCCctcgagGGATAGGGCTCCAGGGTCCTTtttttg	shRNA
2460	shTREX1-C-rev	aattcaaaaaAAGGACCCTGGAGCCCTATCCctcgagGGATAGGGCTCCAGGGTCCTT	shRNA
2110	shTREX1-D-fwd	ccggCAAGGATCTTCCTCCAGTGAActcgagTTCACTGGAGGAAGATCCTTGtttttg	shRNA
2111	shTREX1-D-rev	aattcaaaaaCAAGGATCTTCCTCCAGTGAActcgagTTCACTGGAGGAAGATCCTTG	shRNA
